# Supplementary material for: Conformation-Specific Association of Prion Protein Amyloid Aggregates with Tau Protein Monomers
Source: Int J Mol Sci. 2023 May 25;24(11):9277. doi: 10.3390/ijms24119277 (PMC10253018; doi:10.3390/ijms24119277)
Supplement: Supplementary file 1 [file ijms-24-09277-s001.zip]

Archive with 1 entries (1 files):
- ijms-2397695-supplementary.xlsx
