# Supplementary material for: Conformation-Specific Association of Prion Protein Amyloid Aggregates with Tau Protein Monomers
Source: Int J Mol Sci. 2023 May 25;24(11):9277. doi: 10.3390/ijms24119277 (PMC10253018; doi:10.3390/ijms24119277)
Supplement: Supplementary file 1 [file ijms-24-09277-s001.zip › ijms-2397695-supplementary.xlsx]

## Sheet: FTIR spectra and derivatives
XDP	Type 1	Type 2	Type 3	Type 4	Type 5	Type 1 + Tau	Type 2 + Tau	Type 3 + Tau	Type 4 + Tau	Type 5 + Tau	Tau (non-aggregated)			X	Type 1	Type 2	Type 3	Type 4	Type 5
1699.85	0	0	0	0	0	0	0	0	0	0	0			1699.85	6.26248e-06	6.34662e-06	6.37523e-06	7.90352e-06	8.31072e-06
1699.14	2.38337e-05	2.67372e-05	9.49088e-06	1.72135e-05	2.8301e-05	3.27642e-05	2.43571e-05	8.09215e-06	2.67624e-05	3.63339e-05	4.87622e-05			1699.14	6.21792e-06	5.94492e-06	6.85249e-06	8.227e-06	8.81954e-06
1698.43	6.96742e-05	7.83146e-05	4.0945e-05	5.85318e-05	7.61912e-05	8.27988e-05	6.6811e-05	3.23477e-05	7.00115e-05	9.07272e-05	9.49537e-05			1698.43	6.02915e-06	5.48286e-06	7.19064e-06	8.34937e-06	9.07917e-06
1697.71	0.000119071	0.000138653	8.56598e-05	0.000113379	0.000131795	0.00013351	0.000114588	6.62711e-05	0.000119225	0.000150622	0.000142651			1697.71	5.87092e-06	5.18568e-06	7.50566e-06	8.40542e-06	9.1985e-06
1697	0.000157336	0.000192084	0.000132903	0.000169862	0.000186784	0.000174983	0.000157849	0.000104562	0.000168963	0.000209113	0.000198062			1697	5.95223e-06	5.24254e-06	7.92607e-06	8.53534e-06	9.31879e-06
1696.29	0.000195413	0.000242009	0.000186199	0.000233832	0.000250957	0.000218923	0.000208953	0.00015779	0.000230315	0.000275863	0.000270181			1696.29	6.22591e-06	5.56146e-06	8.36201e-06	8.61944e-06	9.35084e-06
1695.57	0.0002435	0.000294301	0.000247135	0.000308008	0.000331218	0.000278137	0.000274139	0.000227032	0.000310703	0.000359056	0.00036133			1695.57	6.50253e-06	5.90826e-06	8.61642e-06	8.45175e-06	9.07748e-06
1694.86	0.000305585	0.000354374	0.000315498	0.000390924	0.000424811	0.000356093	0.000348627	0.000303776	0.000404361	0.000457239	0.000458861			1694.86	6.72485e-06	6.18947e-06	8.642e-06	8.05714e-06	8.4628e-06
1694.15	0.000384635	0.000428115	0.000395891	0.000485484	0.00052969	0.000450335	0.000430737	0.000387164	0.00050567	0.000567761	0.000556081			1694.15	6.92551e-06	6.42369e-06	8.52092e-06	7.61063e-06	7.66044e-06
1693.43	0.000473496	0.000511986	0.000487633	0.000588896	0.000642364	0.000552402	0.000517517	0.000477542	0.000612888	0.000687306	0.000661231			1693.43	7.16159e-06	6.65518e-06	8.38115e-06	7.288e-06	6.89968e-06
1692.72	0.00056411	0.000599039	0.000585847	0.00069587	0.000757802	0.000656105	0.000608968	0.000574848	0.000724874	0.000810863	0.000780337			1692.72	7.4954e-06	6.96339e-06	8.35747e-06	7.22756e-06	6.41746e-06
1692.01	0.000653379	0.000686563	0.000686813	0.00080481	0.000872762	0.000761209	0.000708035	0.000679234	0.000839971	0.000934304	0.000911923			1692.01	7.95551e-06	7.43867e-06	8.51863e-06	7.49255e-06	6.36427e-06
1691.29	0.000746559	0.000780471	0.000793741	0.000920485	0.000991612	0.000874483	0.000819092	0.00079438	0.000961756	0.00106122	0.0010559			1691.29	8.53856e-06	8.13273e-06	8.86619e-06	8.07629e-06	6.76022e-06
1690.58	0.000852897	0.000889121	0.000913053	0.00104797	0.0011216	0.00100287	0.00094532	0.000925286	0.00109661	0.00119876	0.00121562			1690.58	9.25888e-06	9.06319e-06	9.43852e-06	8.98655e-06	7.58772e-06
1689.87	0.000974895	0.00101382	0.0010463	0.00118706	0.00126372	0.00114523	0.00108481	0.00107115	0.00124543	0.00134906	0.00139309			1689.87	1.01371e-05	1.02039e-05	1.0308e-05	1.02557e-05	8.84962e-06
1689.16	0.00110836	0.00115111	0.00119197	0.00133716	0.00141613	0.00129697	0.00123409	0.0012279	0.0014062	0.0015116	0.00158851			1689.16	1.11624e-05	1.14647e-05	1.14744e-05	1.18862e-05	1.05609e-05
1688.44	0.00125102	0.00129861	0.00134986	0.00150075	0.00157999	0.00145763	0.00139292	0.00139512	0.00157963	0.00168802	0.00180103			1688.44	1.22593e-05	1.27299e-05	1.28135e-05	1.38253e-05	1.27529e-05
1687.73	0.00140441	0.00145447	0.00151923	0.0016785	0.00175642	0.00162842	0.0015614	0.00157349	0.00176617	0.00187825	0.00202532			1687.73	1.33109e-05	1.39476e-05	1.415e-05	1.60161e-05	1.5472e-05
1687.02	0.00156649	0.0016147	0.00169533	0.00186569	0.00194171	0.00180516	0.00173404	0.00175833	0.00196119	0.00207676	0.00225272			1687.02	1.43381e-05	1.51931e-05	1.53897e-05	1.85239e-05	1.87466e-05
1686.3	0.00173304	0.0017778	0.00187547	0.00206007	0.00213366	0.00198355	0.00190799	0.00194644	0.00216281	0.00228083	0.00248378			1686.3	1.53524e-05	1.64698e-05	1.64146e-05	2.13235e-05	2.23796e-05
1685.59	0.00191444	0.0019567	0.00207192	0.00227632	0.00234621	0.00217558	0.00210211	0.00215357	0.00238634	0.00250494	0.00274087			1685.59	1.62189e-05	1.76185e-05	1.70446e-05	2.40828e-05	2.58807e-05
1684.88	0.00212954	0.00216934	0.00230213	0.00253411	0.00260038	0.00240259	0.00234296	0.00240209	0.00265242	0.00276978	0.00305138			1684.88	1.68741e-05	1.84929e-05	1.7207e-05	2.63304e-05	2.87024e-05
1684.16	0.00237192	0.00241175	0.00255937	0.00282494	0.00289307	0.00266265	0.00261922	0.00268169	0.00295418	0.00307138	0.00340282			1684.16	1.7373e-05	1.89974e-05	1.69204e-05	2.76055e-05	3.03738e-05
1683.45	0.00262544	0.00267126	0.00282647	0.00313001	0.0032073	0.00293974	0.00290019	0.0029666	0.00327035	0.00339183	0.0037509			1683.45	1.76863e-05	1.89919e-05	1.6152e-05	2.74532e-05	3.04395e-05
1682.74	0.00289023	0.00294774	0.00310241	0.0034504	0.0035401	0.00322963	0.00318068	0.00325322	0.00359891	0.00372943	0.00408337			1682.74	1.77144e-05	1.83826e-05	1.4898e-05	2.55838e-05	2.85647e-05
1682.03	0.0031692	0.00324209	0.00339265	0.00379391	0.00389584	0.00353231	0.0034714	0.0035503	0.00394854	0.0040914	0.00441825			1682.03	1.73505e-05	1.71897e-05	1.32728e-05	2.19966e-05	2.47269e-05
1681.31	0.00346232	0.00355058	0.00369906	0.00416407	0.00427831	0.00384483	0.00378119	0.00386416	0.00432284	0.00448078	0.00477027			1681.31	1.63971e-05	1.5428e-05	1.13731e-05	1.68732e-05	1.91979e-05
1680.6	0.00376975	0.0038712	0.00402153	0.00456205	0.00469181	0.00416673	0.00411266	0.00419558	0.00472225	0.00489721	0.00514686			1680.6	1.46583e-05	1.31162e-05	9.21564e-06	1.05773e-05	1.24638e-05
1679.89	0.00409185	0.00420424	0.00435638	0.00498416	0.00513535	0.00450091	0.00446129	0.00453837	0.00514383	0.00533582	0.00554658			1679.89	1.21363e-05	1.04347e-05	6.83965e-06	3.73218e-06	5.21089e-06
1679.17	0.00442733	0.00454805	0.00469514	0.00541984	0.00559658	0.00484868	0.0048192	0.00488343	0.00557749	0.00578541	0.00595728			1679.17	9.11461e-06	7.77857e-06	4.40456e-06	-2.86449e-06	-1.73624e-06
1678.46	0.00477635	0.00490201	0.00503232	0.00585779	0.00606043	0.00521011	0.00518392	0.0052286	0.00601179	0.00623545	0.00636929			1678.46	5.99111e-06	5.5477e-06	2.0812e-06	-8.53103e-06	-7.6611e-06
1677.75	0.00513866	0.00526577	0.00536722	0.00628585	0.00651282	0.00558151	0.00555654	0.00557611	0.00643496	0.00667559	0.00677971			1677.75	3.06822e-06	3.93804e-06	-8.15999e-08	-1.28923e-05	-1.21756e-05
1677.03	0.00550747	0.00563326	0.00569833	0.00668715	0.0069364	0.00595244	0.00593344	0.00592368	0.00683192	0.00709029	0.00718817			1677.03	5.48429e-07	2.95787e-06	-2.06851e-06	-1.58099e-05	-1.51919e-05
1676.32	0.00587937	0.00600185	0.00602965	0.00705374	0.00732267	0.00631954	0.00631447	0.00627311	0.00719767	0.00747251	0.00760786			1676.32	-1.41691e-06	2.46647e-06	-3.78959e-06	-1.73003e-05	-1.68237e-05
1675.61	0.00625606	0.00637551	0.00636999	0.00739144	0.00767853	0.00669074	0.00670349	0.00663165	0.00754262	0.00783075	0.00805981			1675.61	-2.78483e-06	2.14537e-06	-5.13604e-06	-1.75783e-05	-1.73591e-05
1674.9	0.00662542	0.00674815	0.00671337	0.00770261	0.00800969	0.00706257	0.00708866	0.00699212	0.00787242	0.00817028	0.00853354			1674.9	-3.65311e-06	1.5794e-06	-6.03253e-06	-1.70394e-05	-1.71929e-05
1674.18	0.00697239	0.00710874	0.00704463	0.00799019	0.00831962	0.00741995	0.00745446	0.00733983	0.00818439	0.00849066	0.00899033			1674.18	-4.12974e-06	4.60834e-07	-6.32244e-06	-1.60626e-05	-1.66624e-05
1673.47	0.00730065	0.00746122	0.00736248	0.00826864	0.00862046	0.00775922	0.0078061	0.00767493	0.00848391	0.0088008	0.00941973			1673.47	-4.17251e-06	-1.24237e-06	-5.62411e-06	-1.47636e-05	-1.58949e-05
1672.76	0.00762268	0.00781763	0.00767577	0.008551	0.00892578	0.00808834	0.00815884	0.00800557	0.00878217	0.00911431	0.00984354			1672.76	-3.74058e-06	-3.38151e-06	-3.55802e-06	-1.30878e-05	-1.49125e-05
1672.04	0.00794695	0.00818304	0.00798888	0.0088399	0.00924019	0.0084151	0.00852035	0.00833426	0.00908429	0.009436	0.0102763			1672.04	-3.09237e-06	-5.86095e-06	-2.21196e-07	-1.11534e-05	-1.3892e-05
1671.33	0.00827501	0.00855225	0.00829881	0.00913009	0.0095562	0.00874129	0.00888669	0.00865702	0.00938573	0.0097581	0.010711			1671.33	-2.64295e-06	-8.59583e-06	3.78108e-06	-9.1969e-06	-1.30958e-05
1670.62	0.00860706	0.00891797	0.00860342	0.00941569	0.00986108	0.00906734	0.00925255	0.00897381	0.00967965	0.0100684	0.0111394			1670.62	-2.68751e-06	-1.13947e-05	7.65589e-06	-7.31381e-06	-1.26255e-05
1669.9	0.00894513	0.00927692	0.00890773	0.00969247	0.0101453	0.00939806	0.00961787	0.00929358	0.00996479	0.0103597	0.0115703			1669.9	-3.43253e-06	-1.40704e-05	1.05884e-05	-5.51285e-06	-1.24372e-05
1669.19	0.00928621	0.00962328	0.00921812	0.00995301	0.0104026	0.00973666	0.00997705	0.00962216	0.0102415	0.0106282	0.0120142			1669.19	-5.08008e-06	-1.6552e-05	1.17979e-05	-3.8573e-06	-1.24363e-05
1668.48	0.00961915	0.0099444	0.00953567	0.0101886	0.0106277	0.0100744	0.0103129	0.00995411	0.0105044	0.0108691	0.012455			1668.48	-7.80169e-06	-1.88385e-05	1.06559e-05	-2.46075e-06	-1.24728e-05
1667.76	0.00993657	0.0102331	0.00986277	0.0104021	0.0108235	0.0103989	0.0106152	0.0102875	0.0107505	0.0110835	0.012871			1667.77	-1.16093e-05	-2.09119e-05	6.82881e-06	-1.42124e-06	-1.23693e-05
1667.05	0.0102396	0.0104934	0.0102075	0.0106082	0.0110028	0.0107066	0.0108904	0.0106321	0.0109872	0.0112831	0.0132699			1667.05	-1.62505e-05	-2.27006e-05	3.77275e-07	-7.83053e-07	-1.20254e-05
1666.34	0.0105279	0.0107297	0.010573	0.0108191	0.011178	0.0109986	0.0111476	0.010994	0.0112239	0.01148	0.0136693			1666.34	-2.1164e-05	-2.40175e-05	-8.17264e-06	-5.02932e-07	-1.14134e-05
1665.63	0.0107955	0.0109419	0.0109486	0.0110378	0.0113538	0.0112711	0.0113879	0.011364	0.0114626	0.0116774	0.0140689			1665.63	-2.56297e-05	-2.46057e-05	-1.79174e-05	-5.5027e-07	-1.05761e-05
1664.91	0.0110383	0.0111333	0.0113181	0.0112656	0.0115307	0.0115208	0.011612	0.0117279	0.0117039	0.0118744	0.0144594			1664.91	-2.90804e-05	-2.43372e-05	-2.78296e-05	-1.06674e-06	-9.7118e-06
1664.2	0.0112565	0.0113101	0.0116678	0.0115063	0.0117075	0.01175	0.0118253	0.0120743	0.011951	0.0120697	0.0148399			1664.2	-3.10053e-05	-2.31229e-05	-3.6755e-05	-2.11229e-06	-9.01486e-06
1663.49	0.0114465	0.0114731	0.0119813	0.0117598	0.01188	0.0119606	0.0120317	0.0123896	0.0122057	0.0122604	0.015218			1663.49	-3.10338e-05	-2.09331e-05	-4.35404e-05	-3.64595e-06	-8.63283e-06
1662.77	0.0116022	0.0116193	0.0122367	0.0120179	0.0120439	0.0121508	0.0122272	0.0126549	0.0124659	0.0124442	0.0156016			1662.77	-2.94871e-05	-1.81902e-05	-4.75607e-05	-5.97185e-06	-8.91477e-06
1662.06	0.0117221	0.0117461	0.0124148	0.012265	0.0121955	0.0123169	0.0124034	0.0128544	0.0127215	0.0126177	0.015984			1662.06	-2.70212e-05	-1.55362e-05	-4.86594e-05	-9.42347e-06	-1.01346e-05
1661.35	0.0118101	0.0118513	0.0125131	0.0124869	0.0123301	0.0124564	0.0125554	0.0129865	0.0129575	0.0127751	0.0163489			1661.35	-2.39736e-05	-1.32876e-05	-4.67595e-05	-1.38163e-05	-1.20794e-05
1660.63	0.0118704	0.0119335	0.0125486	0.0126782	0.0124434	0.0125707	0.0126846	0.0130644	0.0131655	0.0129127	0.0166957			1660.63	-2.03935e-05	-1.1389e-05	-4.18943e-05	-1.85209e-05	-1.4141e-05
1659.92	0.0119066	0.0119951	0.0125444	0.0128395	0.0125344	0.0126641	0.0127959	0.0131066	0.013347	0.0130308	0.0170363			1659.92	-1.63291e-05	-9.66102e-06	-3.44374e-05	-2.27968e-05	-1.56645e-05
1659.21	0.0119227	0.0120414	0.0125176	0.0129723	0.0126052	0.0127414	0.012892	0.0131286	0.0135049	0.0131303	0.0173746			1659.21	-1.19237e-05	-7.94161e-06	-2.51381e-05	-2.60079e-05	-1.6199e-05
1658.5	0.0119281	0.012081	0.0124812	0.013083	0.0126626	0.0128111	0.0129789	0.0131437	0.0136437	0.0132157	0.0177092			1658.5	-7.34937e-06	-6.07353e-06	-1.49869e-05	-2.77065e-05	-1.55568e-05
1657.78	0.0119383	0.0121257	0.0124495	0.0131829	0.0127158	0.0128835	0.0130678	0.0131633	0.0137708	0.0132967	0.0180385			1657.78	-2.81469e-06	-3.95095e-06	-5.08802e-06	-2.77183e-05	-1.37947e-05
1657.07	0.0119625	0.0121817	0.0124302	0.0132752	0.0127671	0.0129613	0.013165	0.0131903	0.0138875	0.0133773	0.0183546			1657.07	1.37621e-06	-1.64289e-06	3.51069e-06	-2.61681e-05	-1.11724e-05
1656.36	0.011997	0.0122461	0.0124209	0.0133523	0.0128123	0.0130383	0.0132671	0.0132205	0.0139865	0.0134532	0.0186509			1656.36	4.84494e-06	5.64143e-07	1.00388e-05	-2.33939e-05	-8.10364e-06
1655.64	0.0120322	0.0123121	0.012416	0.0134035	0.0128479	0.0131093	0.0133651	0.013251	0.0140588	0.0135175	0.0189295			1655.64	7.28641e-06	2.3203e-06	1.41579e-05	-1.97823e-05	-5.02902e-06
1654.93	0.01206	0.0123705	0.0124125	0.0134203	0.0128694	0.0131719	0.013449	0.0132802	0.0140974	0.0135639	0.0191905			1654.93	8.61906e-06	3.40115e-06	1.5988e-05	-1.56499e-05	-2.25341e-06
1654.22	0.012082	0.0124172	0.0124137	0.0134032	0.012874	0.0132288	0.0135185	0.0133136	0.0141045	0.0135918	0.0194385			1654.22	8.95717e-06	3.72699e-06	1.59719e-05	-1.127e-05	7.39383e-08
1653.5	0.0121076	0.0124569	0.0124279	0.0133603	0.0128671	0.0132893	0.013586	0.0133629	0.0140942	0.0136109	0.019695			1653.5	8.5169e-06	3.33848e-06	1.47283e-05	-6.89501e-06	1.88664e-06
1652.79	0.0121348	0.0124894	0.0124531	0.0132941	0.0128556	0.0133539	0.0136496	0.0134236	0.0140785	0.0136302	0.0199657			1652.79	7.5703e-06	2.42544e-06	1.29774e-05	-2.69889e-06	3.17005e-06
1652.08	0.0121737	0.012525	0.0124919	0.0132268	0.0128563	0.0134264	0.0137095	0.0134907	0.0140699	0.0136597	0.0202138			1652.08	6.38116e-06	1.27931e-06	1.13962e-05	1.23765e-06	3.94597e-06
1651.37	0.0122511	0.0125871	0.0125596	0.0131962	0.0128891	0.013521	0.0137854	0.0135769	0.0140809	0.0137104	0.0204168			1651.37	5.13728e-06	1.75698e-07	1.03726e-05	4.85187e-06	4.2401e-06
1650.65	0.0123527	0.0126719	0.0126491	0.0131988	0.0129436	0.0136276	0.0138735	0.0136759	0.0141042	0.0137744	0.0205866			1650.65	3.95168e-06	-6.83649e-07	9.88079e-06	8.03627e-06	4.0844e-06
1649.94	0.0124481	0.0127579	0.0127413	0.0132092	0.0129974	0.0137259	0.0139584	0.0137715	0.0141265	0.0138357	0.0207368			1649.94	2.87991e-06	-1.20693e-06	9.59173e-06	1.06003e-05	3.5225e-06
1649.23	0.0125297	0.0128348	0.01283	0.0132183	0.0130425	0.0138105	0.0140368	0.0138602	0.0141475	0.0138887	0.0208722			1649.23	1.925e-06	-1.41858e-06	9.15017e-06	1.2326e-05	2.62541e-06
1648.51	0.0126039	0.012902	0.0129182	0.0132303	0.0130817	0.0138864	0.0141086	0.0139454	0.0141717	0.0139345	0.0209897			1648.51	1.12088e-06	-1.33717e-06	8.40236e-06	1.31224e-05	1.56862e-06
1647.8	0.0126736	0.0129589	0.0130097	0.0132499	0.0131182	0.0139567	0.0141698	0.0140296	0.0141992	0.0139736	0.0210808			1647.8	5.71466e-07	-9.08896e-07	7.35441e-06	1.30654e-05	6.19022e-07
1647.09	0.0127395	0.0130048	0.0131097	0.0132794	0.0131527	0.0140229	0.0142201	0.0141184	0.0142303	0.0140071	0.021142			1647.09	3.28468e-07	-1.29203e-07	5.95659e-06	1.22929e-05	-3.75549e-08
1646.37	0.0128066	0.0130444	0.0132246	0.0133206	0.013186	0.014089	0.0142651	0.0142177	0.0142693	0.0140384	0.0211734			1646.37	4.27175e-07	9.99487e-07	4.16991e-06	1.10899e-05	-2.91697e-07
1645.66	0.0128795	0.0130858	0.0133516	0.0133725	0.0132191	0.0141566	0.0143086	0.0143251	0.0143177	0.0140686	0.0211721			1645.66	9.44199e-07	2.58563e-06	2.1622e-06	9.91937e-06	-4.90763e-09
1644.95	0.0129615	0.0131372	0.013483	0.0134352	0.0132555	0.0142255	0.014353	0.0144347	0.0143735	0.0140976	0.0211379			1644.95	1.8877e-06	4.72155e-06	2.13253e-07	9.16917e-06	9.11585e-07
1644.24	0.0130528	0.0132031	0.0136172	0.0135108	0.0132985	0.0142952	0.0143994	0.0145436	0.014435	0.0141269	0.0210714			1644.24	3.14129e-06	7.31938e-06	-1.46492e-06	8.99959e-06	2.40851e-06
1643.52	0.0131473	0.0132812	0.0137539	0.0135976	0.0133455	0.0143624	0.014446	0.0146477	0.0144998	0.014156	0.0209687			1643.52	4.53938e-06	1.01171e-05	-2.72533e-06	9.42343e-06	4.34978e-06
1642.81	0.0132409	0.0133691	0.0138893	0.0136939	0.0133938	0.0144239	0.0144937	0.0147439	0.0145668	0.0141855	0.0208296			1642.81	5.91163e-06	1.27395e-05	-3.4216e-06	1.03643e-05	6.56057e-06
1642.1	0.0133353	0.0134676	0.0140174	0.0138002	0.013446	0.0144794	0.0145464	0.0148317	0.0146367	0.0142178	0.0206571			1642.1	7.07748e-06	1.47744e-05	-3.40196e-06	1.16318e-05	8.85782e-06
1641.38	0.0134358	0.0135785	0.0141348	0.0139184	0.013507	0.0145311	0.0146071	0.0149117	0.0147106	0.0142546	0.0204485			1641.38	7.9025e-06	1.59338e-05	-2.50776e-06	1.29411e-05	1.11586e-05
1640.67	0.0135457	0.0137028	0.0142433	0.0140491	0.0135813	0.014582	0.0146761	0.0149837	0.0147902	0.014297	0.0202029			1640.67	8.34725e-06	1.61433e-05	-6.43575e-07	1.39811e-05	1.35111e-05
1639.96	0.0136654	0.013842	0.0143495	0.0141916	0.0136727	0.0146338	0.0147515	0.015049	0.0148768	0.0143473	0.019926			1639.96	8.64153e-06	1.56456e-05	2.26387e-06	1.46576e-05	1.60741e-05
1639.24	0.0137955	0.013999	0.0144598	0.0143444	0.0137834	0.0146867	0.014832	0.0151118	0.0149709	0.0144075	0.019619			1639.24	9.15724e-06	1.49269e-05	6.26197e-06	1.50185e-05	1.89129e-05
1638.53	0.013939	0.0141763	0.0145785	0.0145089	0.0139124	0.0147417	0.0149201	0.0151778	0.015073	0.0144778	0.0192793			1638.53	9.9849e-06	1.44433e-05	1.11674e-05	1.48251e-05	2.17018e-05
1637.82	0.0140946	0.0143726	0.0147066	0.014687	0.0140554	0.0147982	0.0150171	0.0152498	0.0151817	0.0145569	0.0189113			1637.82	1.1103e-05	1.4646e-05	1.66025e-05	1.36701e-05	2.38549e-05
1637.1	0.0142548	0.0145813	0.014845	0.0148761	0.0142079	0.0148522	0.0151193	0.0153269	0.0152918	0.0146426	0.0185186			1637.1	1.26559e-05	1.60334e-05	2.21078e-05	1.13218e-05	2.48367e-05
1636.39	0.0144196	0.0148027	0.0150035	0.0150778	0.0143764	0.0149054	0.0152288	0.0154154	0.0154044	0.0147402	0.0180884			1636.39	1.48448e-05	1.89365e-05	2.71132e-05	7.81344e-06	2.43123e-05
1635.68	0.0146022	0.015047	0.0151986	0.0152979	0.0145767	0.0149696	0.0153532	0.0155267	0.0155296	0.0148623	0.0176059			1635.68	1.76609e-05	2.324e-05	3.09147e-05	3.34061e-06	2.21441e-05
1634.97	0.0148089	0.0153141	0.0154321	0.0155313	0.0148128	0.0150521	0.0154887	0.0156597	0.0156689	0.0150124	0.0170913			1634.97	2.08113e-05	2.83156e-05	3.28091e-05	-1.80159e-06	1.84024e-05
1634.25	0.0150391	0.0155966	0.0156939	0.0157682	0.015076	0.015153	0.0156311	0.0158097	0.0158128	0.0151828	0.0165888			1634.25	2.38036e-05	3.30756e-05	3.22081e-05	-7.20601e-06	1.33899e-05
1633.54	0.0152906	0.0158962	0.0159803	0.0160036	0.0153601	0.0152708	0.0157869	0.0159802	0.0159533	0.0153673	0.0161053			1633.54	2.59712e-05	3.60775e-05	2.86347e-05	-1.23922e-05	7.57181e-06
1632.83	0.0155581	0.01622	0.0162932	0.0162281	0.0156606	0.0154029	0.0159632	0.0161729	0.0160831	0.0155616	0.0156111			1632.83	2.65995e-05	3.58908e-05	2.19062e-05	-1.68172e-05	1.5195e-06
1632.11	0.0158383	0.0165723	0.0166293	0.0164264	0.0159656	0.0155486	0.0161647	0.0163818	0.0161915	0.0157578	0.0150919			1632.11	2.51098e-05	3.15032e-05	1.23701e-05	-1.9956e-05	-4.18617e-06
1631.4	0.0161364	0.0169572	0.0169825	0.0165902	0.0162618	0.0157114	0.0163972	0.0166	0.0162713	0.0159488	0.0145602			1631.4	2.11193e-05	2.24755e-05	8.23509e-07	-2.1497e-05	-9.12595e-06
1630.69	0.0164625	0.0173793	0.0173469	0.016723	0.01654	0.0158968	0.0166651	0.0168246	0.0163222	0.0161284	0.0140277			1630.69	1.452e-05	8.96884e-06	-1.17497e-05	-2.14419e-05	-1.31162e-05
1629.97	0.0168168	0.0178331	0.0177102	0.016829	0.0167909	0.0161028	0.0169634	0.0170478	0.0163448	0.0162848	0.0134975			1629.97	5.55536e-06	-8.30007e-06	-2.44326e-05	-2.01216e-05	-1.62496e-05
1629.26	0.0171915	0.018306	0.0180584	0.0169122	0.0170092	0.0163236	0.0172809	0.0172581	0.016343	0.0164091	0.0129716			1629.26	-5.16122e-06	-2.80772e-05	-3.64436e-05	-1.81166e-05	-1.88397e-05
1628.55	0.0175801	0.0187834	0.018378	0.0169796	0.0171987	0.0165549	0.0176036	0.0174449	0.0163264	0.0165047	0.0124451			1628.55	-1.66321e-05	-4.84546e-05	-4.69402e-05	-1.59958e-05	-2.11395e-05
1627.84	0.017969	0.019237	0.0186484	0.0170347	0.0173654	0.0167866	0.0179061	0.0175955	0.016303	0.0165821	0.0119155			1627.84	-2.75863e-05	-6.70645e-05	-5.49509e-05	-1.41434e-05	-2.32569e-05
1627.12	0.0183328	0.0196216	0.0188449	0.0170787	0.0175138	0.0169992	0.0181515	0.0176957	0.0162763	0.0166503	0.0113961			1627.12	-3.70931e-05	-8.20111e-05	-5.99354e-05	-1.3108e-05	-2.56486e-05
1626.41	0.0186458	0.0198948	0.0189563	0.0171139	0.0176486	0.017173	0.0183083	0.0177375	0.0162458	0.0167127	0.0109008			1626.41	-4.494e-05	-9.24181e-05	-6.21325e-05	-1.37289e-05	-2.9213e-05
1625.7	0.0188885	0.0200298	0.0189854	0.0171399	0.0177685	0.0172935	0.0183583	0.0177197	0.0162069	0.0167637	0.0104299			1625.7	-5.1186e-05	-9.79773e-05	-6.20852e-05	-1.65864e-05	-3.45933e-05
1624.98	0.0190519	0.02002	0.0189437	0.0171539	0.0178657	0.0173547	0.0182987	0.0176464	0.0161562	0.0167937	0.00997469			1624.98	-5.57767e-05	-9.85657e-05	-6.01863e-05	-2.16156e-05	-4.17108e-05
1624.27	0.0191413	0.0198783	0.0188464	0.0171541	0.017931	0.0173613	0.0181398	0.017525	0.0160926	0.0167945	0.00952198			1624.27	-5.8568e-05	-9.43247e-05	-5.66896e-05	-2.81782e-05	-4.9845e-05
1623.56	0.0191677	0.0196313	0.0187057	0.0171354	0.0179525	0.0173226	0.0178984	0.0173626	0.0160125	0.0167571	0.00906589			1623.56	-5.95053e-05	-8.58526e-05	-5.19297e-05	-3.53289e-05	-5.79245e-05
1622.84	0.019142	0.0193151	0.0185316	0.0170855	0.0179162	0.0172484	0.0175981	0.017168	0.015909	0.016673	0.00862298			1622.84	-5.88487e-05	-7.43158e-05	-4.65333e-05	-4.21162e-05	-6.48749e-05
1622.13	0.0190753	0.0189624	0.0183308	0.0169905	0.017811	0.0171473	0.0172657	0.0169504	0.0157749	0.0165364	0.00821157			1622.13	-5.71904e-05	-6.1285e-05	-4.13366e-05	-4.77092e-05	-6.98106e-05
1621.42	0.0189706	0.0185834	0.0180981	0.0168372	0.0176263	0.0170203	0.016915	0.0167087	0.0156001	0.0163399	0.00782758			1621.42	-5.5266e-05	-4.83877e-05	-3.70714e-05	-5.1447e-05	-7.203e-05
1620.71	0.0188235	0.0181757	0.0178214	0.0166184	0.0173545	0.0168636	0.0165469	0.016435	0.0153754	0.0160764	0.00745778			1620.71	-5.37707e-05	-3.70699e-05	-3.42119e-05	-5.2991e-05	-7.10937e-05
1619.99	0.0186329	0.0177427	0.0174973	0.0163383	0.016999	0.016674	0.016159	0.0161258	0.0150994	0.0157445	0.00709622			1619.99	-5.32273e-05	-2.84314e-05	-3.29883e-05	-5.23923e-05	-6.69815e-05
1619.28	0.0183972	0.0172913	0.0171335	0.0160059	0.0165714	0.0164457	0.0157477	0.0157822	0.0147772	0.0153497	0.00674581			1619.28	-5.38176e-05	-2.29905e-05	-3.33233e-05	-4.99162e-05	-6.00752e-05
1618.57	0.0181067	0.0168197	0.0167401	0.0156283	0.0160853	0.0161686	0.0153087	0.0154068	0.0144163	0.0149023	0.00641232			1618.57	-5.53136e-05	-2.0591e-05	-3.48078e-05	-4.58818e-05	-5.10464e-05
1617.85	0.017745	0.0163094	0.0163145	0.015204	0.0155456	0.0158303	0.0148333	0.0149983	0.0140183	0.0144068	0.0060896			1617.85	-5.7208e-05	-2.05481e-05	-3.68497e-05	-4.06956e-05	-4.07886e-05
1617.14	0.0172946	0.0157328	0.0158381	0.0147232	0.0149477	0.0154169	0.0143073	0.0145475	0.0135754	0.0138586	0.00575877			1617.14	-5.88001e-05	-2.17717e-05	-3.87862e-05	-3.48556e-05	-3.0259e-05
1616.43	0.0167603	0.0150948	0.015306	0.0141923	0.0143109	0.0149345	0.0137336	0.0140538	0.0130945	0.0132753	0.00542139			1616.43	-5.92484e-05	-2.29672e-05	-3.99811e-05	-2.88619e-05	-2.02913e-05
1615.71	0.0161865	0.0144525	0.0147527	0.0136547	0.0136893	0.0144229	0.0131523	0.0135437	0.0126099	0.0127074	0.0051064			1615.71	-5.78054e-05	-2.30469e-05	-3.99952e-05	-2.31515e-05	-1.15268e-05
1615	0.0155997	0.0138381	0.0141987	0.0131366	0.0131053	0.0139023	0.0125883	0.0130304	0.012136	0.0121738	0.00482111			1615	-5.40453e-05	-2.14123e-05	-3.86089e-05	-1.80154e-05	-4.35892e-06
1614.29	0.0149716	0.0132208	0.013615	0.0126136	0.0125269	0.0133447	0.0120181	0.0124866	0.0116475	0.0116411	0.0045455			1614.29	-4.79132e-05	-1.79516e-05	-3.57238e-05	-1.35826e-05	1.08652e-06
1613.58	0.0142769	0.0125717	0.0129741	0.0120614	0.0119283	0.0127271	0.0114195	0.0118906	0.011125	0.0110835	0.00426753			1613.58	-3.96808e-05	-1.29668e-05	-3.13481e-05	-9.89449e-06	4.86613e-06
1612.86	0.0135235	0.0118955	0.0122799	0.0114818	0.0113139	0.0120594	0.0107966	0.0112499	0.0105755	0.0105082	0.00398949			1612.86	-2.98104e-05	-7.02879e-06	-2.55822e-05	-6.89258e-06	7.18764e-06
1612.15	0.0127307	0.0112048	0.0115484	0.010884	0.0106942	0.0113611	0.0101603	0.0105813	0.0100127	0.00992897	0.00371387			1612.15	-1.88709e-05	-7.91269e-07	-1.85868e-05	-4.38525e-06	8.39762e-06
1611.44	0.0119165	0.0105074	0.0107946	0.0102754	0.0100758	0.0106456	0.00951955	0.00989806	0.00944413	0.00935245	0.00343965			1611.44	-7.56273e-06	5.16849e-06	-1.06004e-05	-2.14345e-06	8.8803e-06
1610.72	0.0110964	0.00981095	0.0100318	0.00966349	0.00946555	0.00992201	0.00888309	0.00921028	0.00887423	0.00878272	0.00316647			1610.72	3.38602e-06	1.05117e-05	-1.91573e-06	2.13004e-08	9.0002e-06
1610.01	0.0102788	0.00912337	0.00926909	0.00905356	0.00886635	0.00919826	0.00825621	0.00852427	0.00830633	0.00822305	0.00289669			1610.01	1.33841e-05	1.5114e-05	7.08996e-06	2.24085e-06	9.08455e-06
1609.3	0.00947267	0.00845224	0.00851588	0.00845067	0.00827972	0.0084859	0.00764367	0.00784716	0.00774669	0.00767775	0.00263518			1609.3	2.19715e-05	1.887e-05	1.58475e-05	4.54222e-06	9.3364e-06
1608.58	0.00869277	0.00780485	0.00778401	0.00786019	0.0077093	0.00779911	0.0070526	0.007188	0.00720195	0.00715073	0.00238379			1608.58	2.88241e-05	2.16964e-05	2.3688e-05	6.88347e-06	9.82563e-06
1607.87	0.0079495	0.00718434	0.00708119	0.00728122	0.00715552	0.00714565	0.00648776	0.00655261	0.00667089	0.00663931	0.00214			1607.87	3.38181e-05	2.36628e-05	3.00847e-05	9.24768e-06	1.05655e-05
1607.16	0.00724748	0.00659338	0.00641268	0.00671067	0.00661559	0.00652732	0.00595085	0.00594542	0.0061493	0.00613809	0.00190345			1607.16	3.6964e-05	2.49268e-05	3.47559e-05	1.16309e-05	1.15281e-05
1606.44	0.00659051	0.00603532	0.00578476	0.00615093	0.0060877	0.00594433	0.00544346	0.00537209	0.00563812	0.00564584	0.00167763			1606.44	3.8301e-05	2.55393e-05	3.76159e-05	1.39751e-05	1.26189e-05
1605.73	0.00597879	0.00550864	0.00519986	0.00560659	0.00557039	0.00539408	0.00496617	0.00483568	0.00514015	0.0051641	0.0014658			1605.73	3.78868e-05	2.53522e-05	3.86801e-05	1.61237e-05	1.36471e-05
1605.02	0.00540618	0.00500744	0.0046541	0.00507742	0.0050618	0.00487209	0.00451613	0.00433466	0.00465424	0.00469292	0.00126856			1605.02	3.58726e-05	2.41832e-05	3.80448e-05	1.78704e-05	1.44194e-05
1604.31	0.00486547	0.00452603	0.00414197	0.00456062	0.00456183	0.00437551	0.00408591	0.00386446	0.00417695	0.00423067	0.00108196			1604.31	3.27436e-05	2.22819e-05	3.61089e-05	1.92282e-05	1.5069e-05
1603.59	0.00435109	0.00405851	0.00365906	0.00405578	0.00407205	0.0039028	0.00366587	0.00341884	0.00370733	0.00377598	0.000900947			1603.59	2.94275e-05	2.04565e-05	3.3672e-05	2.05723e-05	1.61068e-05
1602.88	0.00385869	0.00360172	0.0032048	0.00356873	0.00359679	0.00345392	0.00325277	0.00299549	0.00325259	0.00333234	0.000727582			1602.88	2.67228e-05	1.93568e-05	3.13997e-05	2.21671e-05	1.7808e-05
1602.17	0.00338394	0.0031582	0.0027811	0.00310726	0.00314146	0.00302847	0.002851	0.002597	0.00282434	0.0029064	0.000570229			1602.17	2.48266e-05	1.90212e-05	2.94406e-05	2.38351e-05	1.99093e-05
1601.45	0.00292518	0.00273302	0.00238758	0.00267438	0.00270898	0.00262393	0.00246548	0.00222587	0.00242825	0.00250254	0.000434448			1601.45	2.36329e-05	1.92623e-05	2.77463e-05	2.52772e-05	2.2016e-05
1600.74	0.00248835	0.00233137	0.00202189	0.00226981	0.00230134	0.00223973	0.00209968	0.00188335	0.00206208	0.00212369	0.000320749			1600.74	2.30279e-05	1.99555e-05	2.6339e-05	2.63185e-05	2.38766e-05
1600.03	0.00208233	0.00195629	0.00168202	0.00189303	0.00192079	0.0018778	0.00175586	0.00156912	0.00172099	0.00177246	0.000226125			1600.03	2.29178e-05	2.09753e-05	2.52599e-05	2.68935e-05	2.5352e-05
1599.31	0.00170778	0.00160544	0.00136564	0.00154205	0.00156681	0.00153652	0.00143278	0.00127829	0.00140055	0.00144683	0.000146465			1599.31	2.32422e-05	2.21679e-05	2.45134e-05	2.70478e-05	2.63937e-05
1598.6	0.00136032	0.00127599	0.00107273	0.0012165	0.00123812	0.00121428	0.00112955	0.00100632	0.00110073	0.00114346	8.14027e-05			1598.6	2.39239e-05	2.33768e-05	2.40484e-05	2.69038e-05	2.70182e-05
1597.89	0.00103903	0.000970583	0.000806544	0.000919883	0.000936366	0.000915905	0.000849455	0.000755335	0.00082655	0.000863971	3.36351e-05			1597.89	2.47724e-05	2.4424e-05	2.37343e-05	2.65532e-05	2.72423e-05
1597.18	0.000744496	0.00069211	0.000568421	0.000653832	0.000663259	0.000646849	0.000596498	0.000529975	0.000581433	0.000611241	3.03576e-06			1597.18	2.55489e-05	2.51386e-05	2.34244e-05	2.6058e-05	2.71172e-05
1596.46	0.000474937	0.000439028	0.000356598	0.00041496	0.000418015	0.000406519	0.000371791	0.000331005	0.000363814	0.000384448	-1.28135e-05			1596.46	2.60437e-05	2.53918e-05	2.30051e-05	2.54743e-05	2.67314e-05
1595.75	0.000227554	0.000208764	0.00016854	0.000198362	0.000198122	0.000191617	0.000174211	0.000155636	0.000170826	0.000181363	-1.43922e-05			1595.75	2.60703e-05	2.51211e-05	2.23824e-05	2.48093e-05	2.61237e-05
1595.04	0	0	0	0	0	0	0	0	0	0	0			1595.04	2.55531e-05	2.43988e-05	2.15283e-05	2.40338e-05	2.52819e-05

## Sheet: Kinetics
Time (min)	Type 1	Type 1	Type 1	Type 1	Type 1	Type 1	Type 1	Type 1	Type 1 + Tau	Type 1 + Tau	Type 1 + Tau	Type 1 + Tau	Type 1 + Tau	Type 1 + Tau	Type 1 + Tau	Type 1 + Tau	Type 2	Type 2	Type 2	Type 2	Type 2	Type 2	Type 2	Type 2	Type 2 + Tau	Type 2 + Tau	Type 2 + Tau	Type 2 + Tau	Type 2 + Tau	Type 2 + Tau	Type 2 + Tau	Type 2 + Tau	Type 3	Type 3	Type 3	Type 3	Type 3	Type 3	Type 3	Type 3	Type 3 + Tau	Type 3 + Tau	Type 3 + Tau	Type 3 + Tau	Type 3 + Tau	Type 3 + Tau	Type 3 + Tau	Type 3 + Tau	Type 4
0	23700	25566	24759	25295	24821	25119	24289	21554	25407	26218	24985	26595	26448	25024	24779	25375	22996	24442	25625	26564	25045	24992	24186	23166	24407	24363	25013	24946	24743	24989	25142	22791	30400	31058	32556	32859	30541	30260	30094	25917	24390	25147	25497	25395	28072	31889	29168	24653	20642
2	24748	25386	25053	26180	25392	25102	24261	22557	26840	28819	26950	28398	28082	26440	26621	27044	23570	24784	25491	27132	25061	25828	25133	24426	25145	26919	26645	27167	26602	27089	26890	24514	31925	31804	33649	33943	31411	31084	32064	26515	28133	30108	28755	30752	32755	35084	34328	26884	21763
4	25231	25364	25122	26904	25444	25609	24778	23230	28083	30033	28427	29752	29403	27813	27448	27867	24431	25172	26262	27641	26139	26154	25573	25030	26571	28529	28032	28661	28030	28320	28188	26174	33383	33250	34506	35563	31990	31954	32567	27358	31479	34051	32677	35405	38319	38782	36967	31288	22104
6	25412	25799	25924	27062	25981	26086	25173	23292	28987	31119	29553	30624	30632	28922	28721	29241	24975	26333	26666	28328	26380	26775	26076	25456	28196	29743	29606	29869	29327	29899	29424	27715	33305	34198	35272	36417	32760	33724	34457	28008	31418	36975	36031	37384	41449	38563	37546	31849	23107
8	25972	26606	26465	27560	26365	26519	25603	24154	30224	32439	30517	31690	31558	29820	29571	30337	25686	26327	27148	28431	27205	27359	26853	26041	29743	31130	31193	31221	30601	31144	31027	29066	35254	35900	36450	36973	34129	35589	35811	29508	31586	38123	39663	39052	42269	40641	39726	33742	23687
10	26258	26835	26937	27680	26952	26554	25838	24672	31257	33047	31272	32574	32461	30380	30495	31306	26258	27184	27974	29243	27891	28012	27482	27231	30971	32707	32477	32631	31960	32737	32255	30561	36386	36579	37655	37984	38214	36203	36984	30649	32892	39897	40915	39959	43229	41026	41370	35148	25526
12	26869	27452	27407	28226	27801	27050	26415	25154	32256	33800	32152	33422	33299	31496	31040	32323	26744	27725	28323	29680	28498	28620	28122	27763	32144	34251	33918	33979	33282	34040	33610	32239	38415	39562	40825	39139	39806	38100	38906	31935	33779	40256	41671	40378	43540	41407	42051	35693	26613
14	27179	27425	27398	28949	27811	27238	26670	25625	33156	34826	33091	34072	34002	32374	32019	33130	27510	28159	29261	30441	29010	28999	28768	28138	33590	35220	34910	35170	34529	35283	34814	33499	38627	40664	43108	40534	39760	39925	39961	32901	34306	40533	41895	40756	43447	42271	42377	35985	27097
16	27544	28217	28134	29224	28374	27653	26951	26196	33921	35453	33628	34764	34913	32866	32677	33829	28269	29094	29782	31357	29711	29658	29333	29205	34527	36279	36058	35719	35548	36270	35975	34406	40660	41104	43990	41113	41068	41302	40630	34047	34448	40866	41680	40976	44022	41475	43123	36235	27734
18	28375	28463	28099	29759	28665	28277	27458	26672	34609	36035	34818	35526	35806	33604	33389	34658	28909	29454	30353	31568	30415	30481	30026	29424	35464	36948	36792	36718	36509	37055	36674	35285	40491	42250	44563	41664	41552	41710	40935	34687	34686	40638	41660	40665	43525	42308	42653	36336	27733
20	28684	28829	28768	30125	29256	28707	27791	27133	34992	36620	35397	36239	36100	34131	34006	35340	29552	30360	30929	32160	30974	31001	30743	30293	35962	37682	37793	37150	37382	38157	37263	35910	41242	42616	44991	42367	42209	42098	41842	35093	34617	40534	41954	41218	43848	42499	42600	36592	28191
22	29112	29276	28996	30371	29529	29166	28226	27708	35446	36969	35939	36513	36554	34650	34407	35718	30039	31005	31339	32768	31532	31836	31170	30577	36665	37974	38059	37880	37925	38520	37850	36863	41693	42709	45253	42569	42528	42506	42089	35413	34898	40703	41834	41072	43754	42735	42860	36601	28262
24	29279	29533	29182	30420	29913	29346	28353	27956	35511	37245	36294	36932	37176	35064	34801	36393	30466	31417	31572	33150	31808	32034	31748	30945	37076	38575	38652	38333	38239	38869	38097	36946	41803	42890	45360	42651	42755	42587	42324	35589	34914	40647	42078	41055	44134	42723	42877	36696	28271
26	29517	29782	29427	30915	30172	29569	28624	28093	36013	37512	36683	37295	37452	35192	34876	36574	31073	31742	31939	33416	32248	32668	32096	31332	37818	38996	38785	38681	38661	39128	38519	37187	41779	42865	45469	42753	43010	42682	42632	35564	35143	40879	41889	41268	44137	42751	42823	36891	28328
28	29822	30648	30135	31195	30764	29759	28847	28392	36302	37652	36923	37480	37673	35630	35288	37024	31072	32189	32556	33960	33254	32960	32360	32193	38316	38923	39259	38886	39027	39561	38907	37586	42600	42760	45750	42618	43545	43069	42746	36219	35225	41344	42244	41379	44278	41766	43368	37128	28458
30	30037	30352	30117	31369	30859	30010	29038	28832	36435	37970	37172	37719	37860	35806	35569	37200	31648	32323	32657	34331	33093	33118	32501	32234	38599	39211	39374	39200	39392	39665	39254	38132	42145	43363	45825	42936	43223	42892	42719	36192	35458	40896	42150	41145	43938	42751	43049	37087	28245
32	30204	30989	30600	31625	30891	30270	29103	28807	36813	38119	37109	38165	38123	36139	35863	37352	31961	32792	32997	34500	33683	33411	32963	32464	38881	39760	39728	39397	39533	39859	39404	38584	42982	42989	45987	43200	43744	43079	42799	36591	35408	41299	42156	41694	44332	42046	43645	37562	28427
34	30336	31158	30831	31991	31255	30426	29563	29110	36991	38372	37582	38242	38442	36122	35907	37427	32202	33152	33263	34900	34126	33823	33111	32712	39276	40027	39966	39622	39704	40373	39749	38656	42974	43227	46031	43155	43792	43293	43191	36798	35794	41467	42485	41618	44536	41982	43703	37460	28799
36	30685	31508	30819	32273	31364	30781	29479	29051	37370	38598	37488	38224	38447	36253	36076	37625	32447	33274	33512	35020	34014	34094	33496	33014	39591	40156	40139	39609	39967	40134	39728	39102	43380	42984	45629	43529	43864	43400	43125	36818	35791	41691	42418	41758	44751	41929	43703	37511	28801
38	30920	31317	30820	32479	31527	30618	29706	29513	37728	38829	37929	38594	38778	36818	36254	38017	32683	33497	33680	35173	34194	34240	33511	33122	39745	40710	40303	40050	40091	40626	40010	39333	42720	43708	46472	43531	43577	43166	43729	36793	36023	41293	42325	41466	44420	43130	43595	37476	28906
40	31134	31993	31254	32451	31871	30750	29754	29250	37627	38866	37972	38789	39000	36758	36546	38050	32980	33541	33962	35388	34497	34635	33728	33286	40288	40783	40507	39980	40327	40844	40253	39414	43234	43340	46127	43386	44019	43183	43606	37167	36118	41999	42693	42255	44990	42197	44080	37635	28892
42	31171	32182	31195	32691	31998	31075	30120	29616	38002	39398	38291	39056	38969	36963	36615	38039	33360	33714	34192	35697	34845	34617	34002	33401	40500	41125	40945	40476	40434	40944	40556	39594	43102	43488	46434	43651	43892	43528	43577	36976	36202	41951	42793	41967	45135	42286	44237	37712	29146
44	31305	32116	31427	32789	32241	30936	30287	29841	38262	39278	38402	39060	39217	37144	36807	38313	33550	34232	34388	35676	34866	34802	34101	33614	40570	41179	41070	40660	40611	41084	40553	39522	43353	43490	46260	43795	44049	43571	43567	37316	36288	42039	42920	42176	45216	42462	44105	37708	29112
46	31309	32365	31563	32965	32381	31264	30375	30107	38301	39392	38533	39179	39367	37314	37018	38333	33583	34153	34456	35885	34908	34803	34023	33757	40802	41452	41211	41011	40762	41331	40655	39982	43484	43734	46540	43880	43963	43784	43588	37042	36345	42135	42994	42159	45055	42744	44288	37862	28996
48	31642	32154	31300	33061	32492	31339	30281	30008	38494	39972	38923	39447	39771	37752	37282	38849	33829	34395	34617	36075	35022	35145	34333	33569	40722	41580	41351	41144	40834	41493	40901	40259	43139	44236	46345	43959	43922	43678	44268	37158	36402	41827	42810	41933	44453	43526	43920	37864	29184
50	31724	32632	31789	33077	32479	31412	30578	30111	38733	39788	39148	39683	39833	37544	37299	38857	33558	34449	34644	36188	35528	35169	34360	33944	41090	41749	41441	40983	41117	41488	41096	40031	43771	43952	46695	43959	44464	43960	43762	37251	36520	42404	43072	42405	44986	42676	44604	37968	29327
52	31865	32457	31696	33294	32412	31478	30505	30212	38875	40057	39291	39651	40053	38056	37561	39028	34118	34385	34884	36579	35513	35229	34602	33778	41023	41698	41833	41374	41193	41638	40878	40457	43289	44578	46828	44096	44295	43820	44095	37463	36754	42002	42852	42162	44941	43442	44136	38143	29315
54	31895	32589	31762	33289	32683	31800	30792	30287	39059	40206	39154	39803	40206	38003	37555	39189	34049	34638	34927	36219	35566	35343	34829	33878	41221	41892	41777	41576	41318	41766	41241	40698	43254	44640	46909	44357	44153	44024	44338	37248	36806	41891	42942	42079	44894	43681	44109	37773	29384
56	31994	33010	31946	33174	32841	31909	30690	30322	39026	40201	39249	40080	40421	37947	37711	39233	34238	34650	35121	36620	35865	35529	34859	34085	41114	41914	42066	41530	41246	41625	41393	40453	43914	44078	46795	44339	44575	44262	44169	37567	36660	42537	43429	42529	45139	42815	44824	38231	29606
58	31972	33154	32090	33258	32956	31922	30902	30504	39065	40516	39401	39993	40440	38257	37917	39292	34416	34983	34980	36532	36029	35680	34706	34269	41534	42075	41952	41603	41473	41853	41453	40734	43679	44299	46757	44228	44809	43988	44011	37628	36843	42513	43195	42376	45301	42773	44711	38286	29528
60	31997	33109	32364	33361	33008	32190	31187	30537	39380	40479	39466	40104	40432	38318	38112	39282	34368	35141	35238	36827	35860	35728	35110	34315	41633	42205	42356	42085	41740	41904	41632	40700	43935	44362	46797	44405	44943	44429	44293	37684	37007	42603	43413	42733	45361	42915	44601	38472	29481
62	32151	32399	31894	33639	32925	32161	30979	30547	39459	40601	39656	40171	40572	38514	38175	39543	34559	35072	35246	37083	35967	35995	35307	34081	41676	42297	42304	42189	41895	42200	41953	40869	43203	44820	47323	44504	44466	44453	44687	37623	37069	42403	43011	42190	44918	43685	44437	38124	29628
64	32223	32735	32039	33855	32968	32190	31145	30618	39339	40816	39688	40530	40925	38781	38337	39754	34532	34965	35281	37062	36111	35825	35230	34373	41865	42292	42507	42325	41920	42422	41868	40946	43120	44808	47208	44561	44854	44308	44757	37758	37272	42346	43109	42192	45350	43769	44568	38590	29736
66	32345	32887	32032	33738	32862	32310	31481	30968	39631	40748	39953	40490	40789	38673	38150	39657	34906	35132	35265	37104	36174	36018	35292	34396	41988	42582	42457	42377	41921	42548	41999	41032	43558	44884	47148	44654	44818	44636	44821	38017	37335	42383	43334	42466	44936	43896	44385	38379	29795
68	32219	33237	32282	33985	33115	32243	31408	31027	39792	41107	39778	40483	40972	38813	38376	39594	34805	35365	35495	37381	36172	35952	35447	34602	42320	42813	42611	42519	42161	42652	42094	40795	43934	44590	47084	44711	45180	44742	44543	37865	37101	42643	43616	42426	45770	43068	44968	38761	30044
70	32492	33145	32280	34060	33178	32531	31468	30944	39896	41128	40139	40762	40839	39080	38543	40085	34869	35279	35619	37040	36447	36193	35247	34809	42329	43036	42857	43003	42237	42710	42173	41026	43335	45075	47275	44783	44887	44600	45015	37671	37395	42346	43195	42373	45382	44121	44572	38674	29824
72	32546	33308	32412	33885	33470	32455	31825	31069	39990	41129	39975	40691	41122	38975	38653	40073	35071	35458	35769	37267	36569	36295	35594	34921	42166	42850	42826	42637	42287	42572	42192	41167	43744	44609	47333	44861	45267	44731	44876	38048	37318	42806	43547	42776	45789	43276	45376	38800	29841
74	32532	33912	32839	33912	33649	32666	31989	31135	39969	40979	39881	40639	41093	38879	38521	39834	34968	35786	35956	37641	36326	36185	35641	35070	42114	42934	42956	42706	42102	42564	42279	41224	44563	44433	47140	44660	45801	44942	45023	38226	37418	43416	43697	43365	46032	42845	45614	39060	30116
76	32613	33599	32461	33959	33636	32602	31931	31081	39926	41044	40063	40743	41303	39132	38764	40146	34887	35725	35861	37558	36451	36335	35600	35004	42431	43264	42939	42989	42381	42759	42237	41557	44185	45013	47201	44928	45601	44842	45160	37975	37398	42793	43499	42784	45707	43288	45193	38993	30056
78	32766	33311	32387	34012	33391	32603	32012	31194	40326	41477	40303	40888	41323	39172	39203	40470	35189	35404	35771	37432	36599	36263	35897	34755	42380	43276	43059	43243	42616	42994	42622	41614	43199	45224	47541	45182	45084	44591	45035	37918	37495	42407	43497	42499	45326	44393	44859	38851	29810
80	32892	33489	32384	34092	33558	32701	31966	31273	40386	41559	40366	40886	41345	39407	39011	40709	35168	35635	35935	37577	36663	36521	35827	34749	42675	43263	43240	43374	42750	43134	42880	41752	43207	45287	47386	44830	45105	44577	45130	37659	37533	42489	43411	42763	45488	44140	45159	39062	30083
82	32841	33406	32410	34288	33532	32586	31996	31287	40441	41695	40394	41057	41542	39357	39153	40784	35153	35686	35951	37720	36621	36600	35902	34882	42982	43291	43366	43275	42764	43190	42800	41645	43323	45353	47563	44927	44990	44789	45018	38017	37627	42419	43659	42323	45422	44118	44828	38717	29923
84	33002	33865	32595	34188	33685	32708	32211	31265	40375	41564	40696	41346	41658	39417	39068	40858	34982	35834	36087	37789	36761	36425	35939	35189	42804	43547	43377	43454	42604	43258	42886	41551	44075	45115	47213	45009	45654	44701	45177	38080	37365	43094	43719	43176	45747	43434	45479	39038	30045
86	32971	33944	32677	34021	33612	32830	32297	31243	40414	41663	40670	41218	41794	39435	38959	40837	35131	36125	35837	37822	36832	36542	35957	35175	42933	43310	43424	43169	42871	43348	42735	41722	43976	44954	47105	45052	45589	45174	45086	38045	37314	43016	43734	42991	46013	43438	45385	39069	30112
88	32972	33426	32510	34344	33766	32845	32142	31458	40617	41881	40861	41368	41840	39689	39257	40794	35512	35903	35937	37701	36790	36963	35992	35144	42896	43352	43236	43586	42995	43297	43228	42024	43698	45526	47386	45050	45162	44828	45296	38170	37552	42455	43570	42619	45596	44121	45021	38795	30113
90	32903	33891	32709	34412	33967	32853	32429	31326	40307	41626	40473	41273	41811	39742	39279	40696	35410	36008	36147	37947	37046	36583	36088	35341	42978	43498	43747	43592	42919	43563	42873	41650	44116	45015	47327	45106	45640	44791	45549	38155	37371	42997	43926	42964	45943	43736	45553	39351	30283
92	33203	33468	32631	34471	33821	32930	32710	31469	40633	41851	40920	41305	41882	39779	39361	40879	35344	35769	36249	37623	36911	36906	35994	35095	43242	43696	43551	43711	43150	43321	43250	42052	43582	45391	47381	45062	45107	44855	45382	38137	37675	42547	43491	42738	45773	44298	45127	39065	29922
94	32958	34057	32934	34439	33950	32832	32637	31353	40879	41798	40656	41392	41833	39869	39502	41148	35440	36098	36158	37834	37004	36562	36201	35519	43352	43504	43797	43669	43227	43604	43086	41830	43956	45018	47490	45185	45631	45137	45269	38277	37580	43139	44157	42982	46097	43603	45303	39201	30416
96	33219	33992	32778	34482	33843	32761	32760	31600	40979	41836	40752	41552	42030	39761	39477	41193	35377	35942	36482	38025	37211	36590	36137	35579	43576	43732	43695	43741	43194	43800	43091	42176	44325	44930	47721	45254	45914	45120	45538	38092	37521	43072	43939	43115	45983	43801	45554	39298	30207
98	33050	34058	32838	34570	33967	32875	32836	31531	41096	42285	40824	41471	42168	39942	39580	41078	35218	36289	36432	38184	37082	36694	36043	35454	43396	43959	43751	43722	43196	43653	43380	42099	44405	45261	47557	45296	45870	45295	45807	38252	37366	43404	43735	43023	46254	43556	45866	39346	30396
100	33274	34328	32942	34578	33996	32902	32754	31473	41024	42195	40848	41614	42183	40075	39740	41065	35226	36209	36676	38001	37312	36807	36160	35393	43403	43729	43813	44029	43280	43634	43416	42171	44373	45219	47301	45353	45938	45249	45729	38338	37595	43260	43875	43040	46067	43423	45738	39341	30330
102	33226	34113	32973	34582	34034	32982	32777	31559	41053	42139	41053	41577	42361	40059	39651	41047	35494	36349	36699	38162	36964	36914	36251	35633	43685	43918	43933	43939	43465	43836	43456	42286	44482	45219	47579	45389	46141	45382	45618	38150	37631	43423	44091	43372	46218	43557	45757	39242	30381
104	33237	34195	33055	34540	34050	33047	32944	31693	41037	42440	41134	41719	42153	40115	39678	41190	35572	36448	36475	38233	37001	36939	36532	35469	43427	44023	43811	44065	43334	43930	43589	42406	44484	45123	47770	45484	45742	45363	45541	38518	37712	43384	44326	43210	45914	43540	45857	39391	30472
106	33316	34241	33018	34561	34182	32996	33202	31503	41126	42396	41033	41757	42368	40085	39745	41225	35487	36072	36750	38497	37127	36745	36471	35491	43472	43931	43864	44074	43442	44009	43587	42362	44557	45180	47655	45406	45917	45477	45888	38202	37651	43405	44144	43344	45961	43723	45826	39420	30497
108	33105	34317	32910	34532	34156	33099	33162	31689	41052	42334	41020	41890	42382	40256	39719	41295	35582	36403	37050	38310	37344	36935	36429	35565	43727	44165	44306	44028	43295	43881	43501	42478	44627	45119	47589	45252	46088	45412	46009	38389	37648	43258	44250	43198	45957	43863	45911	39445	30394
110	33363	34391	33125	34773	34028	33147	33167	31550	41104	42507	41237	41943	42594	40239	39746	41183	35809	36368	36861	38545	37424	36989	36694	35689	43540	43971	43938	44023	43478	44120	43782	42485	44740	45263	47590	45426	46064	45414	45900	38350	37892	43490	44354	43267	46303	43619	45782	39586	30602
112	33357	34457	32916	34698	34304	33215	33157	31589	41144	42374	41240	41876	42545	40384	39925	41423	35492	36331	36739	38484	37285	37077	36602	35723	43648	44143	43992	43881	43603	44293	43671	42497	44775	45224	47758	45255	45812	45333	46275	38524	37612	43351	44162	43219	46269	43871	46047	39517	30361
114	33369	34395	33238	34810	34241	33244	33306	31705	41282	42633	41224	41876	42703	40263	40160	41655	35718	36270	37022	38383	37259	37153	36578	35737	43805	44351	44124	44392	43710	44287	43892	42424	44580	45420	47826	45651	46337	45337	46313	38595	38026	43251	44205	43419	46235	43873	45876	39549	30482
116	33426	34444	33114	34706	34283	33163	33274	31753	41082	42713	41193	42018	42669	40510	39814	41661	35764	36389	36993	38468	37333	37156	36420	35606	43729	44392	44346	44377	43566	44166	43586	42767	44670	45199	47462	45511	46249	45779	46295	38498	38022	43476	44135	43371	46170	43915	46053	39589	30434
118	33469	34088	32888	34737	34078	33432	33248	31738	41370	42661	41525	42177	42983	40386	40089	41701	35858	36254	36988	38385	37260	37319	36575	35521	43936	44106	44341	44458	43924	44173	43850	42771	44236	45645	47921	45567	45810	45330	46255	38410	37982	43087	43775	43168	45915	44815	45210	39655	30453
120	33382	34409	33100	34685	34240	33154	33271	31823	41352	42616	41403	42194	42773	40585	40216	41647	35812	36587	37079	38568	37338	37278	36718	35883	43970	44426	44287	44568	43793	44309	43726	42688	44772	45312	47642	45574	46136	45610	46253	38450	38160	43607	44254	43620	46455	43699	46260	39477	30469
[truncated: 170 more columns]

## Sheet: Absorbance spectra
Wavelength nm.	Type 1	Type 1	Type 1	Type 1 + Tau	Type 1 + Tau	Type 1 + Tau	Type 2	Type 2	Type 2	Type 2 + Tau	Type 2 + Tau	Type 2 + Tau	Type 3	Type 3	Type 3	Type 3 + Tau	Type 3 + Tau	Type 3 + Tau	Type 4	Type 4	Type 4	Type 4 + Tau	Type 4 + Tau	Type 4 + Tau	Type 5	Type 5	Type 5	Type 5 + Tau	Type 5 + Tau	Type 5 + Tau		Type 1	Type 1	Type 1	Type 1 + Tau	Type 1 + Tau	Type 1 + Tau	Type 2	Type 2	Type 2	Type 2 + Tau	Type 2 + Tau	Type 2 + Tau	Type 3	Type 3	Type 3	Type 3 + Tau	Type 3 + Tau	Type 3 + Tau
200	0.51326	0.62999	0.477158	1.07457	2.97308	3.13408	0.511124	1.04923	1.40871	0.893509	1.11145	1.47633	0.249298	0.515381	1.36623	1.46852	1.93805	1.24582	0.434052	0.39827	0.372055	1.01794	2.67259	2.86864	0.460358	0.461395	0.669067	2.90907	0.558289	0.780472		0.163818	0.177673	0.025421	0.315567	0.191116	0.424316	0.108765	0.161331	0.135803	0.239029	0.266739	0.317764	0.217621	0.152542	0.159866	0.343933	0.129684	0.142258
201	0.856827	1.49765	0.736359	1.49937	1.11942	2.05191	0.365372	0.681427	1.40062	1.0919	1.21957	1.3942	0.566727	0.639984	0.781845	1.8443	1.62764	1.90709	0.715988	0.496048	0.499557	1.5891	1.31201	1.80159	0.96405	0.741013	0.509399	0.817184	1.42384	1.52869		0.164917	0.278183	0.149429	0.442108	0.388962	0.52597	0.214294	0.191833	0.197647	0.393356	0.407867	0.345688	0.180756	0.194855	0.170807	0.308716	0.389984	0.279221
202	1.11578	0.506073	0.482056	1.72809	0.63736	1.74458	0.73912	0.633606	0.839859	1.89659	1.1902	1.32205	0.627411	0.788086	0.48848	2.26309	0.781357	1.18861	0.894394	0.606033	0.423279	1.12141	2.17819	1.24692	0.836044	0.351334	0.8591	1.98256	1.03928	1.25319		0.183655	0.191086	0.142578	0.332794	0.300125	0.349762	0.191757	0.143997	0.154922	0.297424	0.287872	0.359924	0.210312	0.205444	0.15303	0.326736	0.271194	0.281982
203	0.462021	1.0663	0.489212	2.08849	0.864075	1.47113	0.612991	0.673538	0.637955	1.28937	1.54344	1.13017	0.715485	0.932281	0.390198	2.54851	1.42445	0.731384	0.610397	0.664276	0.65361	1.14876	1.237	1.08247	0.416916	0.859116	0.975098	1.86801	0.922424	1.00337		0.183762	0.1418	0.204773	0.355255	0.274765	0.305542	0.214737	0.133591	0.127151	0.253601	0.389587	0.160004	0.107574	0.188446	0.171234	0.279434	0.304764	0.362839
204	0.688019	0.595932	0.929138	1.98692	1.72298	0.98555	0.456909	0.494446	0.490982	1.50034	1.72551	1.3996	0.479004	0.637054	0.540237	1.69752	0.914871	1.04106	0.535385	0.597198	1.29977	1.14084	0.710907	0.623581	0.434143	0.846573	0.697189	2.68832	0.560059	1.39137		0.15033	0.100586	0.189835	0.273926	0.261688	0.344193	0.112656	0.163818	0.17865	0.247955	0.288071	0.243683	0.147766	0.064224	0.159302	0.392334	0.260666	0.331726
205	0.876862	0.523788	0.740021	1.84959	1.86762	1.7951	0.675873	0.722336	0.719147	1.7951	2.77013	1.26205	0.607422	0.656281	0.834839	1.50548	1.79233	2.0558	0.674255	0.661682	0.929398	1.29216	2.3819	0.852448	0.466461	0.564301	0.871124	0.697418	0.631012	1.28438		0.175598	0.128067	0.211441	0.403854	0.438263	0.551361	0.132263	0.142288	0.120651	0.205505	0.271484	0.387375	0.239639	0.206696	0.111053	0.321274	0.251022	0.305496
206	0.687134	0.531708	0.594589	2.38643	1.50503	0.66983	0.875061	0.73938	0.77063	1.26816	2.0213	1.26265	0.718323	0.551697	0.876526	1.19308	1.15773	1.16592	1.34888	0.53186	0.773834	1.71373	0.88501	1.5804	0.798813	0.727768	0.636612	1.02751	1.64462	0.678299		0.1604	0.10051	0.126999	0.437653	0.307846	0.345886	0.164108	0.131439	0.145355	0.400635	0.250397	0.277161	0.218979	0.109451	0.137497	0.30217	0.228134	0.335342
207	0.484818	0.980087	0.558182	0.978912	1.58043	1.57753	0.692902	0.745178	0.415771	0.855835	1.00441	0.872269	0.462387	0.514999	0.61676	2.72182	1.01233	1.52292	0.594971	0.772812	0.527908	1.81921	1.12968	1.15772	0.63118	0.558441	0.971313	1.64638	0.740082	2.0573		0.10141	0.226715	0.104736	0.314178	0.321381	0.284897	0.137878	0.154617	0.186768	0.358383	0.298523	0.301682	0.114578	0.157898	0.156387	0.318451	0.238113	0.336227
208	0.380325	0.67334	0.516342	0.931915	1.17654	1.98933	0.589279	0.854767	0.487213	1.18622	1.20473	0.718918	0.612396	0.507187	0.515076	2.03531	1.33881	2.34534	0.917297	0.904816	0.45015	1.07105	0.969849	1.25981	0.557816	0.568039	0.58374	2.14011	1.56087	2.1181		0.12973	0.103302	0.122665	0.285858	0.252533	0.329712	0.157333	0.177155	0.1185	0.262192	0.201035	0.492676	0.124451	0.125122	0.107346	0.271042	0.317902	0.347595
209	0.541718	0.588852	0.867523	1.36992	2.18927	0.612503	0.507019	0.859818	0.425507	1.32458	2.21045	1.05951	0.901215	0.492615	0.793335	1.36343	2.03539	1.61519	0.736404	0.509033	0.572495	1.23912	0.629761	0.801727	0.490067	0.939255	0.771423	1.5509	1.39809	1.41139		0.197266	0.148422	0.189346	0.251999	0.342072	0.298111	0.163849	0.153305	0.185944	0.224075	0.637421	0.305328	0.146271	0.129135	0.091949	0.275986	0.229248	0.343369
210	0.542221	0.464691	0.918274	0.776932	1.72449	1.17787	0.766388	0.639206	0.607529	1.99611	1.46349	1.64221	0.749222	0.490555	0.71492	1.37727	1.3503	1.77357	0.719574	0.608795	1.01784	0.915924	0.829056	1.67192	0.707962	0.549881	0.509552	1.17978	0.558075	2.0804		0.162689	0.215042	0.172928	0.41774	0.260559	0.24057	0.170166	0.124786	0.200119	0.335068	0.330307	0.223419	0.212906	0.107086	0.12674	0.185638	0.330826	0.246704
211	0.830521	0.533661	0.610016	0.733444	0.74939	1.18437	0.70282	0.650177	1.14385	0.994324	0.769012	1.90929	0.624115	0.580414	0.547867	0.823135	2.28293	1.52506	0.844421	0.880249	1.67918	1.30641	1.27667	1.12088	0.533188	0.549438	0.601196	1.114	0.852997	1.62119		0.164581	0.143738	0.202866	0.328247	0.290695	0.297424	0.173416	0.170563	0.157059	0.287216	0.348358	0.558167	0.151703	0.1427	0.123047	0.329941	0.271011	0.403534
212	0.782349	0.524994	0.54776	1.07597	0.798904	1.38643	0.578461	0.647247	0.625107	1.59691	0.822647	0.950684	0.587982	0.828598	0.75563	1.77405	1.7605	3.22772	0.797028	0.861298	0.533386	1.33627	1.61452	1.00533	0.752335	0.865463	0.741913	1.57086	1.36626	1.96132		0.26091	0.224152	0.208145	0.300598	0.23349	0.281509	0.148727	0.132355	0.211472	0.303543	0.396759	0.329727	0.190201	0.23851	0.144333	0.404419	0.293472	0.302444
213	0.942032	0.746841	0.889816	1.36391	0.845535	2.36226	0.548553	0.804184	0.563339	1.06139	1.1955	1.88075	0.671997	0.622421	0.855988	2.2954	1.41711	1.02481	0.705521	0.595322	0.54274	1.91982	0.855774	1.23648	0.59967	0.623032	0.486008	1.17809	2.13295	1.34467		0.255463	0.178238	0.190781	0.440613	0.370087	0.355957	0.194351	0.158112	0.186951	0.338318	0.44603	0.314056	0.227463	0.233948	0.177948	0.255341	0.419449	0.303024
214	0.743805	0.765289	0.70752	1.50104	1.07282	1.14308	0.740936	0.632782	0.678101	1.19217	1.13992	1.35471	0.821716	0.816162	0.857849	1.19074	1.59195	0.771927	0.67128	1.40389	0.628571	2.00355	1.21056	1.1888	0.607483	0.774323	0.727478	1.04173	1.46538	1.48056		0.203537	0.147736	0.1707	0.599228	0.581207	0.546707	0.22113	0.183029	0.181473	0.442169	0.468735	0.360062	0.238815	0.222336	0.21875	0.44252	0.455643	0.437546
215	0.919266	0.777817	0.763	1.17995	1.6131	1.54773	0.870499	0.775116	0.78009	1.65855	0.996414	2.22508	0.891052	0.905502	0.848724	1.17535	2.65425	1.76823	0.973633	0.74855	0.844009	2.28812	1.72678	1.23738	0.817352	0.846161	0.844925	2.46683	2.21863	1.35292		0.264343	0.210007	0.260513	0.596741	0.737473	0.74939	0.218994	0.216095	0.234024	0.644943	0.653168	0.685608	0.289764	0.2491	0.25531	0.62468	0.638809	0.719574
216	0.974457	0.896851	0.935211	1.74326	1.34508	2.17412	0.99968	1.104	1.13684	2.28824	1.42184	1.43803	1.12299	1.20593	1.25652	1.7684	2.82527	2.013	1.27507	1.13155	1.20793	2.09557	2.41072	1.52666	1.08928	0.97821	1.01817	1.90401	1.47658	1.64874		0.279892	0.261597	0.27478	1.05083	0.948318	0.942169	0.29213	0.261215	0.267075	0.898758	0.976074	0.940735	0.301041	0.295547	0.32254	1.06332	1.02522	0.903
217	1.03668	0.959641	1.01094	1.7777	1.83757	1.63733	1.15791	1.08992	1.17982	2.60152	1.62303	2.01733	1.36731	1.33095	1.3239	1.85054	2.54314	2.35606	1.23918	1.25371	1.35672	2.36063	1.89017	1.96568	1.20138	1.19942	1.17622	2.11949	1.92241	2.12413		0.284805	0.270462	0.268097	1.32826	1.19656	1.24173	0.2836	0.270844	0.278259	1.22444	1.17496	1.27748	0.304138	0.310425	0.311859	1.23509	1.23669	1.25671
218	1.08754	1.0675	1.04433	2.1389	2.21638	1.90633	1.19928	1.20027	1.19336	2.70399	1.96605	2.04947	1.56386	1.45789	1.43031	2.04704	2.5759	2.04253	1.43205	1.36862	1.44826	2.44899	2.01854	2.39102	1.29646	1.30678	1.30791	1.86734	2.17726	2.1517		0.287766	0.276917	0.278473	1.56331	1.5457	1.47797	0.277679	0.272125	0.27475	1.52557	1.6129	1.58041	0.308517	0.311493	0.313354	1.64188	1.55917	1.51881
219	1.06099	1.05267	1.08546	2.56038	2.28856	2.16055	1.24206	1.21431	1.22188	2.62727	3.32318	2.99115	1.50294	1.49101	1.55418	2.33604	2.804	2.79573	1.48338	1.43935	1.44463	2.42482	2.34364	2.35609	1.33145	1.34026	1.33916	2.51854	2.28291	2.71962		0.278473	0.271027	0.272537	1.73012	1.78023	1.82059	0.268875	0.265564	0.268723	1.84587	1.75197	1.69368	0.303513	0.304321	0.308594	1.83948	1.80984	1.85327
220	1.06116	1.05037	1.07458	3.02292	2.64104	2.22404	1.24368	1.21378	1.20665	2.8701	2.87914	2.97562	1.55753	1.523	1.53999	2.66078	2.84845	2.78035	1.50539	1.46698	1.45003	3.39829	2.54459	2.48521	1.3488	1.35585	1.33585	2.5032	2.60851	2.89363		0.26918	0.261887	0.261566	1.93205	1.98602	2.09676	0.259644	0.256729	0.261002	1.98704	1.91368	1.88625	0.291763	0.295532	0.298935	2.01303	2.08444	2.13631
221	1.04825	1.03714	1.05431	2.68033	2.68426	2.80745	1.22124	1.21101	1.19984	3.43823	2.86946	3.15901	1.56233	1.50754	1.5332	3.067	2.75166	3.09207	1.47774	1.44402	1.43779	2.87204	2.55601	3.05306	1.34207	1.35072	1.31673	2.63356	3.157	2.76035		0.259888	0.253571	0.251709	2.02696	2.07371	2.09633	0.249313	0.248978	0.250717	2.08433	2.05504	2.05952	0.280258	0.283752	0.286575	2.09988	2.05542	2.11473
222	1.03502	1.01877	1.03598	2.86374	2.91707	2.97505	1.20515	1.18517	1.17935	2.85844	2.86296	3.02299	1.51645	1.49321	1.49072	3.22635	3.13623	2.73453	1.44269	1.41518	1.39772	2.97537	2.93472	2.98701	1.31927	1.30334	1.27878	2.87852	2.89014	3.14032		0.247101	0.241745	0.238251	2.0945	2.12367	2.10319	0.236588	0.236557	0.238083	2.09833	2.13927	2.11845	0.266312	0.269409	0.271286	2.15982	2.11446	2.14204
223	1.01428	0.994675	1.00624	2.89345	2.95082	2.98711	1.17751	1.16025	1.14545	3.11534	2.91432	2.82873	1.49075	1.46262	1.44763	3.08974	2.85957	2.95961	1.40512	1.37746	1.35677	2.85048	3.03917	3.04152	1.2809	1.27418	1.25028	3.00659	2.80623	2.88739		0.232361	0.229019	0.225327	2.09695	2.09602	2.07941	0.224197	0.223602	0.226013	2.13776	2.09184	2.14212	0.250473	0.253906	0.254227	2.12421	2.11824	2.15012
224	0.992218	0.973328	0.981979	2.92085	2.84375	2.74371	1.1498	1.13077	1.11992	2.87753	2.76138	2.90301	1.45883	1.42897	1.41354	3.03381	2.89958	3.07017	1.36584	1.34692	1.32147	3.12691	2.88095	3.08696	1.24467	1.23932	1.21771	2.98201	2.96289	2.94406		0.221466	0.217621	0.214767	2.00433	2.0098	2.0159	0.212753	0.212952	0.214859	2.04958	2.07368	2.05043	0.236526	0.239868	0.239563	2.07175	2.0638	2.08635
225	0.973801	0.954651	0.959015	2.76039	2.74139	2.74475	1.12164	1.10683	1.09615	2.85425	2.70908	2.74235	1.41457	1.38937	1.3752	3.03967	2.94251	3.14127	1.32782	1.30531	1.28564	3.10814	2.99817	3.11023	1.2132	1.2045	1.18722	2.9823	2.84425	2.8157		0.2108	0.206848	0.205414	1.88796	1.89346	1.88132	0.204361	0.203506	0.205124	1.9352	1.92564	1.93103	0.225052	0.22757	0.227188	1.95168	1.96332	1.94913
226	0.953293	0.933655	0.93956	2.63548	2.64056	2.63686	1.09535	1.08281	1.07022	2.77776	2.7307	2.80312	1.37544	1.34561	1.33032	2.85867	3.02356	2.95169	1.28836	1.26906	1.25336	3.11388	2.98657	3.02268	1.17807	1.17221	1.15138	2.69379	2.79404	2.75981		0.202576	0.19899	0.198441	1.74507	1.73206	1.73331	0.196899	0.196014	0.197418	1.78557	1.78139	1.77541	0.215866	0.218155	0.217896	1.80127	1.79582	1.80159
227	0.936844	0.916809	0.922073	2.52335	2.5562	2.5286	1.07075	1.06042	1.04691	2.64061	2.6389	2.65285	1.3322	1.30727	1.29025	2.88084	2.97974	2.87872	1.2569	1.23558	1.21681	2.83487	3.07626	2.8691	1.14517	1.1418	1.12	2.68323	2.67438	2.68129		0.199402	0.196136	0.195618	1.58385	1.57941	1.57877	0.193359	0.192596	0.194077	1.63634	1.63431	1.61645	0.212265	0.213623	0.213699	1.64577	1.63623	1.63748
228	0.920685	0.900436	0.904236	2.34769	2.37097	2.35124	1.04707	1.0347	1.02348	2.50584	2.50893	2.51283	1.29204	1.26547	1.25275	2.89934	2.88231	2.85527	1.21912	1.19852	1.18204	2.77475	2.83231	2.72183	1.11433	1.10823	1.08839	2.55057	2.54193	2.48912		0.198273	0.195145	0.194473	1.43149	1.42189	1.4231	0.19191	0.191498	0.192642	1.47844	1.47217	1.46083	0.209839	0.210953	0.210312	1.48622	1.47835	1.48094
229	0.903351	0.883423	0.886932	2.22151	2.20692	2.19298	1.02339	1.00992	0.998917	2.36951	2.35152	2.37678	1.24876	1.22321	1.20895	2.67717	2.68926	2.64594	1.17888	1.16309	1.1449	2.65738	2.62421	2.5939	1.07983	1.07468	1.05583	2.39356	2.39519	2.35907		0.197952	0.195099	0.194534	1.27744	1.26892	1.26917	0.191971	0.191833	0.192291	1.32001	1.31184	1.30525	0.208359	0.209549	0.208649	1.3266	1.32118	1.32159
230	0.885468	0.865341	0.867828	2.06215	2.05667	2.0267	0.997284	0.983826	0.973404	2.20709	2.19696	2.21735	1.20297	1.1787	1.1649	2.54408	2.49985	2.4978	1.13824	1.1243	1.10582	2.46124	2.46963	2.42099	1.04428	1.03944	1.02177	2.25432	2.2368	2.20853		0.198334	0.195923	0.195816	1.13016	1.12468	1.12259	0.19278	0.192505	0.192902	1.16559	1.16281	1.15419	0.208405	0.209366	0.207916	1.17512	1.16957	1.17068
231	0.865433	0.846008	0.847534	1.90843	1.90566	1.87988	0.968399	0.956161	0.946564	2.06093	2.0432	2.06804	1.15492	1.13254	1.11684	2.33311	2.34824	2.317	1.0961	1.08308	1.06572	2.30095	2.29834	2.26958	1.00783	1.00238	0.98616	2.08757	2.07178	2.05496		0.199249	0.197083	0.197006	0.992767	0.98764	0.986435	0.194046	0.193787	0.194122	1.0247	1.01988	1.013	0.208755	0.209518	0.207718	1.03009	1.02774	1.02771
232	0.844421	0.826126	0.82666	1.76642	1.77054	1.74461	0.939392	0.927185	0.917618	1.91559	1.90286	1.92528	1.10878	1.08743	1.07159	2.17876	2.18054	2.15297	1.0555	1.04187	1.02588	2.12422	2.14415	2.1033	0.971481	0.966324	0.951965	1.94786	1.93311	1.91286		0.200577	0.198807	0.198288	0.873444	0.868683	0.86882	0.195602	0.195221	0.19603	0.901535	0.897949	0.892197	0.209122	0.209854	0.207809	0.905609	0.902985	0.903687
233	0.822906	0.805191	0.80455	1.64345	1.64549	1.62617	0.909744	0.898529	0.889236	1.77994	1.77504	1.79221	1.06201	1.04285	1.02612	2.02364	2.03336	2.00772	1.01471	1.0018	0.985931	1.98428	2.00128	1.95756	0.935715	0.931335	0.916824	1.81252	1.80212	1.78076		0.20224	0.200272	0.200195	0.768204	0.764038	0.764832	0.197327	0.19693	0.197845	0.793716	0.790268	0.784851	0.209976	0.210358	0.208572	0.796738	0.794922	0.795258
234	0.800323	0.782562	0.78125	1.53479	1.53551	1.51707	0.878433	0.868927	0.858887	1.66286	1.65604	1.67418	1.01523	0.997864	0.982101	1.88559	1.89043	1.87039	0.973221	0.962128	0.946472	1.84824	1.86916	1.83037	0.900909	0.895676	0.882019	1.69161	1.68045	1.65903		0.203079	0.201187	0.201218	0.677032	0.67337	0.674561	0.198318	0.197662	0.198242	0.699081	0.696274	0.691086	0.209961	0.210251	0.208298	0.702087	0.700897	0.701355
235	0.775757	0.75882	0.756302	1.43076	1.43141	1.41504	0.846375	0.838089	0.82756	1.5517	1.54535	1.56332	0.968719	0.951706	0.93663	1.75549	1.75667	1.73612	0.932571	0.921494	0.905991	1.72295	1.74002	1.7072	0.864243	0.859131	0.845551	1.57519	1.56342	1.54874		0.203308	0.201599	0.201645	0.595825	0.592682	0.592316	0.198792	0.197861	0.198227	0.614487	0.611252	0.606537	0.209641	0.210007	0.207626	0.617203	0.616165	0.616623
236	0.749603	0.733353	0.731003	1.3354	1.33527	1.31808	0.813965	0.805908	0.795486	1.44681	1.4428	1.459	0.921829	0.90509	0.891159	1.63159	1.63193	1.61296	0.890427	0.880463	0.866119	1.6066	1.61984	1.58864	0.827164	0.822617	0.809082	1.46687	1.45606	1.44014		0.203659	0.202087	0.202347	0.522964	0.519943	0.519913	0.199219	0.198044	0.1987	0.539337	0.535599	0.531876	0.209381	0.209702	0.207336	0.541641	0.54068	0.540497
237	0.724091	0.708664	0.705978	1.25099	1.2509	1.23286	0.782181	0.773941	0.764114	1.35397	1.35052	1.36604	0.877457	0.86232	0.848389	1.52103	1.51985	1.50349	0.850815	0.841309	0.828354	1.49968	1.51077	1.48106	0.79129	0.78685	0.773575	1.37166	1.36113	1.34334		0.20401	0.202332	0.202469	0.460815	0.458466	0.457977	0.199524	0.198257	0.198837	0.476105	0.47261	0.469223	0.208954	0.209015	0.207123	0.47821	0.477036	0.476746
238	0.699387	0.68483	0.681595	1.17711	1.17546	1.1583	0.751251	0.743057	0.733765	1.27409	1.27029	1.28572	0.835922	0.82164	0.808121	1.42362	1.42152	1.40569	0.813171	0.804123	0.792389	1.40527	1.41658	1.38773	0.757172	0.753082	0.740555	1.28737	1.27446	1.25743		0.203812	0.202194	0.202179	0.409164	0.407562	0.406418	0.199265	0.198318	0.198563	0.423233	0.419632	0.416473	0.208405	0.208405	0.20636	0.425629	0.424179	0.423599
239	0.675827	0.661835	0.658707	1.11401	1.11235	1.09497	0.722565	0.715118	0.705505	1.20427	1.20056	1.2146	0.797623	0.784912	0.771042	1.33875	1.33768	1.32266	0.779205	0.77037	0.759003	1.32378	1.33252	1.30595	0.725571	0.72171	0.710083	1.21333	1.20138	1.18416		0.203537	0.201843	0.202042	0.367294	0.366104	0.365021	0.198761	0.198257	0.19841	0.379303	0.376053	0.373093	0.207733	0.20755	0.205292	0.382431	0.380859	0.380066
240	0.655502	0.642349	0.639069	1.0621	1.06047	1.04353	0.697754	0.690887	0.682144	1.14775	1.14444	1.15659	0.766022	0.753708	0.740433	1.26999	1.26852	1.25227	0.749542	0.741516	0.729965	1.25726	1.26405	1.23853	0.699127	0.69574	0.683914	1.15254	1.14056	1.12399		0.20311	0.201569	0.201736	0.335602	0.334381	0.333954	0.198547	0.197708	0.198059	0.345871	0.342712	0.340378	0.207169	0.207016	0.204666	0.348999	0.347733	0.346909
241	0.635895	0.62326	0.619522	1.01373	1.01234	0.996368	0.674286	0.667633	0.658905	1.09538	1.09166	1.10403	0.735291	0.723465	0.710678	1.20601	1.20387	1.18828	0.720901	0.713287	0.702454	1.19446	1.20245	1.17712	0.672958	0.669998	0.658646	1.09726	1.08581	1.06984		0.202835	0.201248	0.20137	0.307831	0.30661	0.306168	0.198654	0.197189	0.197586	0.316788	0.314056	0.312012	0.20668	0.206299	0.20401	0.320175	0.319336	0.318207
242	0.618759	0.606049	0.602325	0.973907	0.972931	0.957031	0.653397	0.647339	0.638931	1.05206	1.04758	1.05896	0.708496	0.697372	0.685135	1.1519	1.14948	1.13483	0.696548	0.688904	0.678833	1.14189	1.14966	1.1253	0.650589	0.647385	0.636749	1.05078	1.03796	1.02278		0.20285	0.201202	0.201523	0.286057	0.284943	0.284637	0.19841	0.197388	0.197403	0.294159	0.291626	0.289551	0.206436	0.206192	0.203674	0.297577	0.297119	0.295883
243	0.603638	0.591354	0.587173	0.940735	0.939148	0.924301	0.635315	0.6297	0.621384	1.01393	1.00981	1.02161	0.685043	0.674667	0.662598	1.1051	1.10288	1.08852	0.674103	0.667511	0.65741	1.09604	1.10373	1.08089	0.630692	0.627365	0.617065	1.01012	0.997559	0.982681		0.202789	0.201355	0.201645	0.269196	0.267868	0.2677	0.198425	0.197556	0.197662	0.27623	0.273697	0.271774	0.20639	0.206207	0.20369	0.279755	0.279404	0.278381
244	0.591263	0.579636	0.575134	0.914566	0.912338	0.897644	0.620392	0.615067	0.606842	0.983688	0.980316	0.991913	0.666107	0.656479	0.644592	1.06749	1.06528	1.05159	0.65567	0.650009	0.640442	1.05949	1.06688	1.0446	0.614487	0.611038	0.601181	0.977295	0.964096	0.949738		0.203674	0.202194	0.202408	0.257294	0.256104	0.255859	0.199554	0.198593	0.198532	0.263367	0.261047	0.259079	0.20723	0.207001	0.204391	0.266968	0.266647	0.265671
245	0.58139	0.570099	0.565689	0.893494	0.89122	0.876907	0.608597	0.603333	0.595261	0.959991	0.957001	0.967789	0.650665	0.641388	0.630066	1.03716	1.03526	1.02254	0.641068	0.635315	0.626129	1.03049	1.03723	1.01535	0.601257	0.597626	0.588638	0.950821	0.937805	0.923523		0.204727	0.203308	0.203598	0.248672	0.247818	0.247559	0.200745	0.199539	0.199829	0.254318	0.251999	0.250183	0.208237	0.208099	0.205612	0.258041	0.257858	0.256699
246	0.573486	0.562164	0.557999	0.876709	0.874069	0.859726	0.598495	0.593185	0.585495	0.941269	0.937149	0.948288	0.637863	0.628769	0.618225	1.01273	1.00998	0.997894	0.629074	0.623138	0.614594	1.00603	1.01283	0.991196	0.589828	0.586746	0.577499	0.928772	0.915619	0.90181		0.205963	0.204559	0.204849	0.242523	0.241745	0.241287	0.201828	0.200623	0.201187	0.247604	0.245514	0.243896	0.209427	0.209686	0.206772	0.251587	0.251617	0.25032
247	0.567017	0.555847	0.551865	0.86319	0.860458	0.846741	0.590607	0.5858	0.577942	0.925369	0.921341	0.932343	0.627914	0.618805	0.607956	0.992126	0.990311	0.977371	0.619461	0.613647	0.605057	0.986679	0.993088	0.971359	0.580963	0.578018	0.569244	0.911423	0.897415	0.884674		0.207779	0.206116	0.206726	0.238663	0.237854	0.237595	0.203445	0.20253	0.202713	0.243256	0.24118	0.239685	0.211258	0.211258	0.208801	0.247818	0.247467	0.246384
248	0.56192	0.550919	0.546646	0.851913	0.849442	0.83606	0.58429	0.579269	0.572144	0.912766	0.908798	0.919647	0.61908	0.610519	0.599396	0.974503	0.971756	0.960464	0.611115	0.605423	0.597351	0.969696	0.975601	0.953995	0.573471	0.570587	0.561829	0.896698	0.882568	0.870148		0.209641	0.208145	0.208496	0.236267	0.235489	0.235077	0.205521	0.204605	0.204651	0.240509	0.238586	0.236893	0.21315	0.213013	0.210709	0.245392	0.244949	0.243912
249	0.557404	0.546768	0.542404	0.843124	0.840576	0.82666	0.578766	0.57373	0.566879	0.902542	0.897812	0.908707	0.611359	0.603088	0.592178	0.95961	0.956955	0.945816	0.603943	0.598343	0.590347	0.955154	0.961304	0.940216	0.567078	0.564285	0.555649	0.883438	0.869431	0.856705		0.211151	0.20961	0.209869	0.234787	0.23407	0.23381	0.207153	0.206024	0.206482	0.238861	0.236893	0.235275	0.214905	0.214523	0.212402	0.243774	0.243439	0.242416
250	0.553406	0.542938	0.538712	0.83609	0.833069	0.819839	0.573563	0.569199	0.562012	0.893661	0.889343	0.899475	0.604492	0.596451	0.586136	0.947021	0.944153	0.933289	0.597977	0.59256	0.584808	0.942719	0.949036	0.928665	0.561432	0.558563	0.550369	0.873032	0.858932	0.84639		0.212509	0.211166	0.211243	0.234009	0.23349	0.233429	0.208588	0.207474	0.20787	0.238312	0.236069	0.234604	0.21637	0.216324	0.213608	0.242905	0.242752	0.24176
251	0.550125	0.53952	0.53537	0.830032	0.827225	0.814163	0.56958	0.56514	0.558014	0.886246	0.881729	0.891861	0.598679	0.591064	0.580627	0.935959	0.933746	0.922638	0.592758	0.587494	0.579681	0.932648	0.939438	0.918091	0.556534	0.553696	0.545822	0.864151	0.850204	0.837509		0.213776	0.212341	0.212341	0.234253	0.233749	0.233368	0.209854	0.208801	0.208603	0.237869	0.235962	0.234543	0.217606	0.217407	0.214874	0.242966	0.242783	0.241699
252	0.547424	0.537079	0.532898	0.825241	0.822159	0.809464	0.566269	0.56189	0.554642	0.879944	0.876083	0.886139	0.594055	0.58667	0.576385	0.927063	0.924728	0.913406	0.588348	0.582977	0.575531	0.923553	0.930115	0.909149	0.552765	0.550003	0.54213	0.856323	0.842056	0.829712		0.214813	0.213486	0.213379	0.234772	0.23407	0.233734	0.211029	0.209976	0.210037	0.23761	0.236252	0.234833	0.218765	0.218552	0.216049	0.243515	0.243164	0.242264
253	0.544113	0.533783	0.529968	0.819977	0.816818	0.804108	0.562546	0.558533	0.551178	0.873932	0.870483	0.880219	0.589264	0.581955	0.571594	0.918686	0.916	0.904922	0.583633	0.578247	0.570801	0.915573	0.921173	0.900528	0.548386	0.546036	0.538116	0.849045	0.834747	0.822617		0.214752	0.213562	0.213425	0.234253	0.233643	0.233459	0.211105	0.209824	0.210098	0.237244	0.235748	0.234406	0.218979	0.218704	0.216354	0.243195	0.242752	0.241898
254	0.540955	0.530975	0.52681	0.816147	0.812515	0.799866	0.559265	0.555191	0.547974	0.868576	0.865189	0.875336	0.584686	0.577454	0.566711	0.910721	0.908127	0.897186	0.579483	0.574005	0.566284	0.908051	0.913589	0.893768	0.544693	0.541946	0.534424	0.84256	0.827728	0.816177		0.214676	0.213547	0.213562	0.233963	0.233322	0.233093	0.210831	0.209641	0.20993	0.237061	0.235321	0.234039	0.218887	0.218567	0.216141	0.24292	0.242386	0.24147
255	0.538391	0.528152	0.523926	0.812195	0.808395	0.796249	0.555679	0.551727	0.544891	0.863937	0.860077	0.87056	0.580566	0.573135	0.562805	0.903214	0.900925	0.890106	0.57547	0.570068	0.562866	0.901169	0.906616	0.886658	0.541183	0.538071	0.53096	0.836166	0.821884	0.810196		0.21405	0.212708	0.213043	0.233704	0.233032	0.232803	0.210159	0.209091	0.209183	0.236603	0.235031	0.233612	0.218185	0.217941	0.215347	0.242645	0.242203	0.24115
256	0.535324	0.524643	0.520798	0.808243	0.805374	0.793076	0.552597	0.548355	0.541275	0.85965	0.856339	0.866714	0.576248	0.568604	0.558289	0.896896	0.894592	0.883896	0.571213	0.566055	0.558929	0.895462	0.90062	0.8806	0.537491	0.534485	0.527054	0.830887	0.816223	0.805252		0.212555	0.211548	0.211426	0.233566	0.232788	0.232758	0.209122	0.207794	0.207947	0.236267	0.234756	0.233566	0.216766	0.216675	0.214203	0.242233	0.241989	0.241013
257	0.532181	0.521698	0.517639	0.805756	0.802292	0.790192	0.549118	0.545151	0.538193	0.855927	0.8526	0.862762	0.572052	0.564682	0.554626	0.891663	0.889557	0.878845	0.567368	0.562027	0.554871	0.890503	0.895584	0.875076	0.533661	0.530884	0.523438	0.825958	0.811737	0.800018		0.210861	0.209595	0.209747	0.232956	0.232391	0.232498	0.207092	0.205795	0.206329	0.235977	0.234085	0.233292	0.215057	0.214844	0.212494	0.241959	0.241486	0.240479
258	0.528488	0.518082	0.514145	0.801941	0.798965	0.786301	0.545517	0.541473	0.534515	0.852554	0.848358	0.858337	0.567963	0.560364	0.5504	0.885529	0.882996	0.873199	0.562881	0.557678	0.550537	0.885056	0.889587	0.86937	0.52948	0.526871	0.519485	0.82132	0.806442	0.79512		0.208405	0.206879	0.207031	0.231705	0.231094	0.231232	0.204483	0.203247	0.20372	0.234375	0.232925	0.231979	0.212433	0.212387	0.209869	0.240616	0.240173	0.239166
259	0.524261	0.514389	0.510315	0.798019	0.794678	0.782425	0.541565	0.537674	0.530533	0.848007	0.843872	0.854019	0.56308	0.555786	0.545517	0.878815	0.876389	0.866928	0.558472	0.553055	0.546509	0.87822	0.883972	0.863052	0.525269	0.522644	0.515121	0.815506	0.800522	0.789536		0.204727	0.203339	0.203827	0.22937	0.228836	0.228653	0.200912	0.199921	0.200195	0.232376	0.230591	0.229614	0.208832	0.208725	0.206329	0.238098	0.237793	0.236801
260	0.519714	0.50975	0.505798	0.793457	0.789642	0.777939	0.536804	0.533417	0.525848	0.843307	0.838974	0.848953	0.557648	0.550858	0.540695	0.872375	0.870239	0.859879	0.553864	0.547745	0.54126	0.871613	0.877274	0.85701	0.520126	0.517838	0.510544	0.809357	0.794922	0.78334		0.200562	0.199417	0.199631	0.226547	0.225861	0.225555	0.196518	0.195816	0.195984	0.229416	0.227661	0.226761	0.204544	0.204315	0.202072	0.235214	0.234955	0.233749
261	0.515228	0.505188	0.501007	0.789047	0.78511	0.773422	0.532196	0.528519	0.52124	0.838196	0.834045	0.84436	0.552628	0.545532	0.535324	0.866241	0.863815	0.853607	0.548416	0.542984	0.536209	0.865845	0.87117	0.850693	0.515137	0.512711	0.50592	0.804214	0.788635	0.778214		0.195709	0.194321	0.19487	0.223206	0.222427	0.222305	0.192001	0.191162	0.19133	0.226089	0.22438	0.223358	0.199738	0.199631	0.19693	0.231979	0.231659	0.230591
262	0.509735	0.499908	0.495468	0.783875	0.780487	0.768402	0.526764	0.522919	0.515747	0.833069	0.828552	0.838852	0.546585	0.539764	0.529388	0.85968	0.857254	0.847198	0.542572	0.536926	0.530487	0.858932	0.864548	0.844788	0.509842	0.507339	0.500305	0.798065	0.782898	0.772491		0.189819	0.18837	0.188904	0.219147	0.218491	0.218323	0.186172	0.185135	0.185425	0.222336	0.220566	0.219528	0.193878	0.193634	0.190872	0.227798	0.227463	0.226639
263	0.504318	0.494064	0.489868	0.779846	0.775955	0.764389	0.521194	0.517426	0.510025	0.828659	0.824249	0.834305	0.540588	0.53392	0.523636	0.853775	0.850616	0.841339	0.536423	0.531021	0.524704	0.853653	0.858704	0.838867	0.504349	0.501923	0.494415	0.792313	0.777618	0.767242		0.183426	0.182129	0.182251	0.215195	0.214417	0.2146	0.179993	0.178909	0.179443	0.218521	0.216797	0.215454	0.187485	0.187332	0.184967	0.223969	0.223495	0.222504
264	0.498505	0.48819	0.484192	0.77504	0.77095	0.759567	0.515579	0.511856	0.50444	0.824051	0.819183	0.829834	0.534729	0.528152	0.517822	0.848053	0.845078	0.835464	0.530472	0.525314	0.518219	0.847534	0.852631	0.832855	0.498398	0.496063	0.488663	0.787186	0.772034	0.761154		0.176559	0.175385	0.17543	0.210724	0.210007	0.209579	0.173233	0.172241	0.172653	0.214035	0.212219	0.211212	0.180634	0.180405	0.178299	0.219208	0.219131	0.217789
265	0.492203	0.481705	0.478012	0.769348	0.76564	0.754333	0.509705	0.505569	0.498291	0.817825	0.813721	0.824295	0.528595	0.521851	0.511459	0.841156	0.838715	0.829041	0.524353	0.518829	0.511917	0.841599	0.846375	0.825745	0.492203	0.489731	0.482346	0.781052	0.765121	0.755249		0.169098	0.167786	0.16806	0.2052	0.204147	0.203903	0.165863	0.164795	0.164978	0.208466	0.206894	0.205536	0.172974	0.172867	0.17067	0.213547	0.213562	0.212265
266	0.485931	0.47551	0.471695	0.76384	0.760574	0.748764	0.503387	0.499405	0.492325	0.81279	0.808487	0.818832	0.522263	0.515457	0.505249	0.834579	0.83197	0.82283	0.517853	0.512222	0.505096	0.835388	0.83934	0.81987	0.485825	0.483337	0.476044	0.774933	0.759888	0.748672		0.161301	0.159912	0.160324	0.199371	0.198883	0.198486	0.158051	0.157089	0.157196	0.202667	0.201279	0.200089	0.1651	0.164856	0.162582	0.208099	0.20784	0.206573
267	0.47966	0.469727	0.465851	0.759109	0.755539	0.743347	0.49762	0.493637	0.486282	0.808014	0.803421	0.814285	0.516312	0.50972	0.498993	0.829605	0.82692	0.816788	0.511963	0.506027	0.499252	0.829819	0.834335	0.814316	0.480118	0.477692	0.470169	0.77002	0.754776	0.74324		0.153809	0.152451	0.152527	0.193954	0.193512	0.19313	0.150543	0.149673	0.149597	0.197495	0.19606	0.194824	0.157288	0.157089	0.154724	0.202866	0.202087	0.201157
268	0.473846	0.463531	0.459732	0.753998	0.74971	0.738724	0.492035	0.488037	0.480865	0.802795	0.798203	0.80864	0.510727	0.503632	0.49292	0.823517	0.82045	0.810913	0.505783	0.500031	0.49292	0.823715	0.82814	0.807907	0.474396	0.47171	0.464294	0.764816	0.748566	0.737839		0.145645	0.14444	0.144745	0.187973	0.186996	0.186813	0.142624	0.141693	0.141678	0.191635	0.190201	0.189041	0.149109	0.149109	0.146606	0.196426	0.196121	0.19519
269	0.468658	0.45787	0.454361	0.748932	0.744583	0.733353	0.48645	0.482544	0.475327	0.797501	0.79335	0.803848	0.505508	0.498184	0.487228	0.817368	0.81514	0.805786	0.500443	0.494583	0.487274	0.817719	0.822708	0.802292	0.46875	0.466309	0.458633	0.759109	0.743256	0.732162		0.138184	0.137314	0.137375	0.182541	0.181564	0.181213	0.135178	0.134338	0.134399	0.18602	0.184555	0.183411	0.141556	0.141525	0.139145	0.190491	0.190384	0.189438
270	0.463318	0.452835	0.44931	0.744293	0.740417	0.729431	0.481827	0.478348	0.470337	0.793518	0.789063	0.799545	0.500763	0.493515	0.482712	0.812607	0.809845	0.800232	0.495575	0.489517	0.482773	0.81337	0.817535	0.79747	0.464096	0.461777	0.454163	0.754379	0.737976	0.727707		0.131714	0.130768	0.130676	0.177628	0.176743	0.176468	0.128494	0.127747	0.128128	0.181503	0.180054	0.178818	0.13501	0.134918	0.132401	0.185852	0.185577	0.184692
271	0.458435	0.447586	0.44429	0.740173	0.736023	0.725281	0.477188	0.473389	0.465698	0.789703	0.785004	0.795303	0.495712	0.488998	0.477234	0.807724	0.804855	0.79541	0.490448	0.484802	0.477737	0.808395	0.8134	0.792801	0.459106	0.456589	0.449188	0.749695	0.733795	0.722916		0.124924	0.12413	0.124222	0.172775	0.171982	0.17186	0.122009	0.120987	0.121201	0.176956	0.175308	0.17424	0.128281	0.128281	0.125778	0.181335	0.180908	0.180084
272	0.454269	0.443695	0.44017	0.737564	0.732758	0.721466	0.472977	0.469009	0.461792	0.786285	0.781555	0.792236	0.491943	0.484894	0.473557	0.804306	0.800888	0.791443	0.486282	0.480637	0.473389	0.804138	0.809235	0.789566	0.455093	0.452591	0.444733	0.74617	0.729965	0.71907		0.119141	0.11824	0.118347	0.168747	0.168442	0.167938	0.116104	0.115509	0.115677	0.173035	0.171417	0.170547	0.122482	0.122314	0.119949	0.177521	0.177048	0.175842
273	0.4505	0.439987	0.435959	0.735016	0.730316	0.718842	0.469742	0.465363	0.458115	0.783264	0.77919	0.789154	0.488251	0.481262	0.470093	0.800232	0.797546	0.788239	0.482513	0.476822	0.469543	0.801041	0.806412	0.785828	0.451172	0.448914	0.44104	0.743301	0.726563	0.716034		0.114014	0.113144	0.113022	0.165802	0.165146	0.164627	0.111038	0.110291	0.110626	0.169632	0.168411	0.167114	0.117233	0.117233	0.114731	0.173767	0.173813	0.17244
274	0.447647	0.437408	0.433258	0.732468	0.7276	0.716492	0.466736	0.462753	0.455475	0.781113	0.776642	0.786972	0.485916	0.478897	0.467636	0.798004	0.794708	0.78598	0.479767	0.474106	0.466766	0.79895	0.803375	0.782867	0.448593	0.445847	0.438065	0.739822	0.723663	0.713333		0.109756	0.108887	0.109055	0.163071	0.162354	0.162094	0.106735	0.105911	0.1064	0.167084	0.16539	0.164444	0.112823	0.112747	0.110321	0.17131	0.171036	0.169891
275	0.445328	0.43483	0.430679	0.729614	0.724808	0.714142	0.464554	0.460205	0.452972	0.778107	0.774155	0.784637	0.483459	0.476303	0.46524	0.794144	0.791519	0.782333	0.477417	0.47142	0.46431	0.795258	0.800079	0.779251	0.445847	0.44339	0.435715	0.737076	0.720474	0.710129		0.105927	0.10495	0.105133	0.159698	0.158966	0.158859	0.102997	0.102005	0.102066	0.163742	0.162338	0.161224	0.108994	0.108582	0.106384	0.16803	0.167679	0.16658
276	0.442764	0.432373	0.428452	0.725632	0.72139	0.710342	0.46225	0.457962	0.450897	0.774612	0.770309	0.780396	0.481247	0.474319	0.462921	0.790512	0.787277	0.778625	0.475143	0.469269	0.461945	0.79158	0.795853	0.774857	0.443542	0.44133	0.433578	0.733154	0.717087	0.705841		0.10231	0.101578	0.101486	0.155975	0.15538	0.155029	0.099594	0.098618	0.098633	0.160004	0.158615	0.157608	0.105438	0.105255	0.102844	0.164124	0.163605	0.162735
277	0.440689	0.430161	0.426224	0.721176	0.717484	0.705795	0.460052	0.456131	0.448547	0.770416	0.766022	0.776169	0.478806	0.471771	0.460754	0.785065	0.782471	0.77301	0.4729	0.467026	0.459793	0.786804	0.790878	0.770416	0.441254	0.438965	0.431259	0.728378	0.711868	0.701324		0.09967	0.098862	0.098923	0.151947	0.15097	0.150635	0.09671	0.095932	0.095856	0.155716	0.154205	0.153305	0.102356	0.102219	0.099792	0.159668	0.159317	0.158417
278	0.43811	0.427505	0.423599	0.716034	0.71196	0.700912	0.457428	0.453674	0.445877	0.764664	0.76059	0.771011	0.476028	0.468826	0.457855	0.77887	0.775772	0.766464	0.469986	0.463608	0.456665	0.780365	0.785278	0.764542	0.438614	0.436386	0.42807	0.722	0.706436	0.69577		0.09726	0.096375	0.096237	0.147308	0.146225	0.146332	0.094269	0.093323	0.09346	0.151199	0.149841	0.149261	0.099731	0.099472	0.097305	0.155304	0.155045	0.154205
279	0.43483	0.424408	0.420837	0.710892	0.706863	0.695679	0.454498	0.450516	0.443008	0.760101	0.754395	0.765137	0.472458	0.465363	0.453705	0.77182	0.768661	0.760666	0.466049	0.460068	0.452988	0.773438	0.777924	0.757309	0.434784	0.432861	0.425125	0.715881	0.700226	0.689621		0.095154	0.094116	0.09433	0.143661	0.142914	0.142731	0.092438	0.091507	0.091721	0.14743	0.146255	0.145462	0.09761	0.097519	0.095367	0.151703	0.151291	0.150436
280	0.431473	0.421173	0.417252	0.705444	0.701645	0.690125	0.450806	0.447037	0.439468	0.754211	0.749054	0.759293	0.46759	0.460876	0.449432	0.764435	0.76149	0.753006	0.46199	0.455826	0.448792	0.76709	0.770401	0.75058	0.431229	0.428711	0.421188	0.710098	0.694153	0.683777		0.093338	0.092575	0.092789	0.141129	0.140198	0.139923	0.090775	0.090057	0.090378	0.144821	0.143463	0.142578	0.095993	0.0961	0.093689	0.148727	0.148468	0.147705
281	0.42804	0.417633	0.413788	0.700623	0.696686	0.685135	0.446869	0.44313	0.435883	0.748367	0.743286	0.75351	0.46286	0.456284	0.444733	0.757996	0.754349	0.74585	0.45726	0.451401	0.44426	0.759781	0.763733	0.743835	0.426575	0.424072	0.416672	0.703461	0.687454	0.677231		0.091797	0.091034	0.091156	0.138733	0.137802	0.137711	0.089142	0.088425	0.088776	0.142303	0.141083	0.140228	0.094666	0.094498	0.092178	0.146149	0.146255	0.145325
282	0.42482	0.414703	0.410782	0.695572	0.691086	0.679825	0.443207	0.43927	0.431976	0.742172	0.738068	0.748154	0.45842	0.45192	0.441025	0.750916	0.747238	0.738312	0.452988	0.447037	0.440414	0.752594	0.756973	0.736526	0.422531	0.420197	0.413086	0.69754	0.681015	0.670853		0.090683	0.089569	0.090103	0.135788	0.135361	0.13504	0.087784	0.087051	0.087372	0.139771	0.138428	0.137695	0.093185	0.093384	0.090515	0.143448	0.143448	0.142624
283	0.421814	0.411713	0.407654	0.689453	0.685471	0.673492	0.439957	0.436417	0.428528	0.735397	0.73053	0.741379	0.454285	0.448059	0.436905	0.742386	0.739456	0.730255	0.448532	0.442978	0.436172	0.744461	0.748199	0.728714	0.418503	0.416077	0.408951	0.689774	0.673157	0.663773		0.089523	0.088318	0.088791	0.13208	0.1315	0.131058	0.086487	0.086014	0.086288	0.135986	0.134583	0.13356	0.091858	0.092072	0.089432	0.139603	0.139404	0.138306
284	0.41832	0.407684	0.404099	0.681549	0.676834	0.665253	0.435989	0.432419	0.424637	0.726166	0.722122	0.732224	0.4496	0.443802	0.43219	0.732254	0.728882	0.720367	0.443878	0.438126	0.431732	0.734207	0.73822	0.718521	0.414078	0.411407	0.404984	0.680054	0.66362	0.654861		0.088791	0.087692	0.08786	0.126694	0.126617	0.126022	0.086136	0.085205	0.085526	0.130783	0.129471	0.12851	0.091019	0.090942	0.088638	0.134201	0.133926	0.132889
285	0.413071	0.402954	0.39949	0.670319	0.666031	0.654877	0.430283	0.426498	0.419357	0.714966	0.710709	0.72049	0.442917	0.436676	0.425766	0.718491	0.715286	0.707031	0.437744	0.431992	0.425278	0.721619	0.725067	0.705688	0.408325	0.405914	0.398849	0.667358	0.651932	0.642029		0.087967	0.087097	0.08725	0.120316	0.12027	0.119858	0.085205	0.084427	0.084656	0.124512	0.12326	0.122284	0.089951	0.090042	0.087753	0.127823	0.127518	0.126312
286	0.406891	0.396606	0.393082	0.657837	0.653015	0.64183	0.423218	0.419525	0.412338	0.701309	0.697144	0.706421	0.434265	0.428131	0.417114	0.702225	0.6987	0.690872	0.429398	0.423904	0.417404	0.706024	0.709229	0.690567	0.400833	0.398056	0.391418	0.652817	0.637878	0.628418		0.087265	0.086548	0.086716	0.11441	0.113617	0.113449	0.084564	0.083908	0.084106	0.117767	0.116852	0.115646	0.089615	0.089417	0.086914	0.120972	0.120895	0.119965
287	0.398743	0.389236	0.385437	0.643753	0.638718	0.628265	0.414627	0.411179	0.40387	0.686493	0.682022	0.690857	0.423141	0.417603	0.406662	0.68454	0.680496	0.673233	0.419907	0.413849	0.4077	0.688477	0.692108	0.672897	0.391159	0.388931	0.382675	0.637405	0.621857	0.612854		0.086868	0.085724	0.086182	0.108063	0.107559	0.106979	0.083939	0.083405	0.083557	0.111542	0.110413	0.109451	0.089081	0.088791	0.086411	0.114807	0.1147	0.113632
288	0.389969	0.380371	0.37706	0.63028	0.624863	0.614014	0.405197	0.401596	0.394775	0.671448	0.667633	0.676071	0.411697	0.405716	0.395172	0.666336	0.661911	0.654724	0.40892	0.40303	0.396927	0.670486	0.674408	0.655136	0.381088	0.379013	0.37262	0.621231	0.605682	0.596924		0.085938	0.085205	0.085281	0.102478	0.102234	0.101868	0.083344	0.082504	0.082779	0.106201	0.104874	0.104065	0.088043	0.088104	0.085403	0.109024	0.109268	0.107956
289	0.381592	0.372284	0.36879	0.617081	0.612488	0.601791	0.39563	0.392365	0.385605	0.658295	0.653442	0.662125	0.399216	0.394272	0.383621	0.649338	0.64502	0.637985	0.397949	0.392197	0.386688	0.653534	0.657745	0.639023	0.371262	0.368927	0.362823	0.605225	0.590561	0.582062		0.085983	0.084824	0.085037	0.098724	0.098511	0.098267	0.083099	0.082169	0.082611	0.102219	0.100983	0.100113	0.087585	0.087723	0.085037	0.105103	0.105072	0.103867
290	0.373047	0.364014	0.360809	0.605682	0.600876	0.590439	0.386307	0.382919	0.376175	0.645233	0.640808	0.649689	0.387695	0.383057	0.37265	0.634308	0.629578	0.622604	0.387344	0.381409	0.376175	0.639084	0.642349	0.623917	0.360855	0.358765	0.352722	0.592056	0.577072	0.568939		0.085388	0.084412	0.084656	0.095749	0.095383	0.09523	0.082764	0.081833	0.082321	0.099121	0.098145	0.097275	0.087112	0.08699	0.084656	0.102066	0.102036	0.1008
291	0.364288	0.355377	0.351883	0.594604	0.58931	0.579178	0.376495	0.373001	0.36647	0.632706	0.628738	0.637131	0.37587	0.37178	0.361221	0.618744	0.614044	0.608093	0.375412	0.370438	0.364944	0.623627	0.626999	0.609116	0.34996	0.348068	0.342789	0.578079	0.563492	0.555161		0.084412	0.083832	0.084091	0.093582	0.092728	0.092773	0.082291	0.081467	0.081451	0.096832	0.095673	0.094757	0.086472	0.086136	0.084015	0.099564	0.099304	0.098328
292	0.354614	0.345856	0.342728	0.58345	0.578201	0.567657	0.365814	0.362137	0.355804	0.619812	0.61618	0.62442	0.363632	0.359329	0.349716	0.603333	0.599167	0.592285	0.363556	0.358444	0.353012	0.607956	0.61116	0.593781	0.338959	0.336609	0.33165	0.563721	0.549622	0.541321		0.084122	0.083603	0.083603	0.091873	0.091171	0.090973	0.08168	0.080994	0.081299	0.095078	0.093719	0.093048	0.085907	0.085556	0.083328	0.097565	0.09726	0.096436
293	0.344925	0.336227	0.333313	0.572327	0.566818	0.557144	0.354645	0.351852	0.345428	0.607681	0.603851	0.611893	0.35141	0.347168	0.337906	0.588165	0.584198	0.577576	0.351105	0.346207	0.341293	0.592789	0.595627	0.580002	0.327652	0.325348	0.320618	0.549423	0.535706	0.527954		0.083466	0.082779	0.082947	0.08992	0.089615	0.089432	0.080978	0.080429	0.080566	0.093262	0.092117	0.0914	0.084976	0.084671	0.082474	0.095856	0.095627	0.09494
294	0.336349	0.32785	0.324799	0.562653	0.55722	0.547333	0.345383	0.3423	0.336044	0.596771	0.593216	0.601227	0.340607	0.336899	0.327942	0.575562	0.570679	0.56485	0.340607	0.335648	0.331375	0.579712	0.583206	0.566757	0.317673	0.315445	0.310822	0.537567	0.523956	0.516541		0.082855	0.081909	0.082199	0.088394	0.088425	0.088196	0.080307	0.079788	0.079803	0.09198	0.090881	0.090195	0.084213	0.083893	0.081833	0.094467	0.094498	0.093597
295	0.328522	0.320511	0.317322	0.554001	0.548447	0.53862	0.337036	0.334015	0.327866	0.587585	0.58342	0.591766	0.331024	0.327545	0.318695	0.56366	0.558823	0.553421	0.331467	0.326416	0.322174	0.5681	0.571747	0.555054	0.309097	0.306778	0.302353	0.526459	0.513138	0.506149		0.082153	0.081345	0.081528	0.087463	0.087296	0.087234	0.079697	0.078934	0.079163	0.090729	0.089905	0.089264	0.083679	0.083176	0.081131	0.093323	0.093124	0.0923
296	0.322098	0.313995	0.311157	0.546509	0.540619	0.531799	0.329926	0.327011	0.321014	0.579498	0.575562	0.583038	0.322952	0.31955	0.311264	0.553635	0.549225	0.543335	0.323608	0.318832	0.314697	0.558029	0.561691	0.545853	0.301819	0.299591	0.295349	0.517578	0.504333	0.497299		0.081406	0.080551	0.080978	0.086792	0.086411	0.086151	0.079086	0.077911	0.078354	0.089783	0.088943	0.088089	0.082733	0.082275	0.080109	0.092041	0.091995	0.09108
297	0.316452	0.308853	0.305817	0.540207	0.534317	0.525009	0.323792	0.321289	0.315308	0.572052	0.568237	0.576035	0.315964	0.31279	0.30426	0.545197	0.540909	0.535309	0.316833	0.312149	0.308334	0.549576	0.552933	0.537552	0.295563	0.293396	0.289108	0.509201	0.496689	0.489487		0.080612	0.079834	0.080154	0.085846	0.08519	0.085297	0.078186	0.07724	0.077637	0.088974	0.087982	0.087296	0.081909	0.081604	0.079437	0.091354	0.091141	0.090164
298	0.311737	0.304077	0.300995	0.534821	0.528809	0.519897	0.318573	0.316223	0.310303	0.566299	0.562668	0.569992	0.310226	0.307068	0.298553	0.537476	0.532898	0.527466	0.311279	0.306732	0.30275	0.54216	0.545532	0.530594	0.290314	0.287918	0.283981	0.502258	0.490082	0.483093		0.080032	0.079285	0.079422	0.085251	0.084702	0.084488	0.077408	0.07692	0.077148	0.088348	0.087372	0.086411	0.081238	0.0811	0.078735	0.090698	0.090347	0.089447
299	0.306961	0.299515	0.296494	0.528931	0.523407	0.514313	0.313721	0.311096	0.305496	0.559814	0.556625	0.563828	0.304749	0.301407	0.293106	0.530273	0.525742	0.520264	0.305649	0.301086	0.297211	0.534805	0.538422	0.522995	0.284851	0.282883	0.278778	0.495758	0.483215	0.476517		0.079269	0.078491	0.07869	0.084137	0.083786	0.083633	0.076797	0.076141	0.076141	0.087463	0.086166	0.085556	0.080444	0.0802	0.077835	0.089462	0.08931	0.08844
300	0.302872	0.295441	0.292801	0.524323	0.518829	0.509583	0.309631	0.307007	0.301422	0.554993	0.551682	0.559097	0.299652	0.29631	0.288086	0.523758	0.51944	0.514175	0.300919	0.29628	0.29248	0.528198	0.531723	0.516693	0.28035	0.278305	0.274384	0.489716	0.477646	0.470367		0.078674	0.077881	0.078247	0.083496	0.083405	0.083145	0.076187	0.075714	0.075806	0.086807	0.085739	0.08493	0.079712	0.079636	0.077148	0.088821	0.088974	0.087936
301	0.299255	0.291855	0.288925	0.519547	0.514023	0.504929	0.305679	0.303085	0.297119	0.54985	0.546432	0.553787	0.294647	0.291687	0.283737	0.517471	0.512833	0.50824	0.296112	0.291626	0.287933	0.522308	0.52536	0.510696	0.276154	0.273895	0.270432	0.484344	0.471863	0.464951		0.077759	0.077347	0.077347	0.08255	0.082748	0.082245	0.075409	0.075073	0.075027	0.085831	0.084702	0.084396	0.078796	0.078781	0.076477	0.088013	0.087921	0.086929
302	0.295044	0.288147	0.285156	0.515228	0.509766	0.500519	0.301804	0.29921	0.293533	0.544983	0.541885	0.548553	0.290054	0.287079	0.279282	0.511642	0.506989	0.502396	0.291733	0.287247	0.283478	0.516342	0.519348	0.504791	0.271881	0.27005	0.266418	0.478638	0.46669	0.460052		0.076996	0.076385	0.076477	0.081924	0.081772	0.081512	0.074677	0.074005	0.074142	0.085022	0.083939	0.083298	0.078033	0.077957	0.075714	0.087234	0.087143	0.086136
303	0.292099	0.285278	0.282257	0.5112	0.505386	0.497421	0.298309	0.296005	0.290558	0.541122	0.53804	0.544662	0.286133	0.283264	0.27562	0.506287	0.501541	0.496765	0.287949	0.283539	0.279984	0.511612	0.513977	0.499695	0.268417	0.266312	0.262878	0.473679	0.462326	0.455566		0.076416	0.075943	0.07608	0.081375	0.080933	0.080765	0.07428	0.073532	0.073608	0.084549	0.083435	0.083206	0.077713	0.077423	0.075333	0.086853	0.08667	0.085632
304	0.289627	0.282272	0.279251	0.507721	0.501892	0.493942	0.295288	0.292786	0.28743	0.537201	0.5345	0.540497	0.282654	0.279922	0.272598	0.501144	0.496857	0.492233	0.284592	0.280182	0.276703	0.506622	0.509079	0.494919	0.265427	0.263336	0.25975	0.469406	0.457901	0.451218		0.076065	0.075439	0.075546	0.080719	0.080582	0.080322	0.073776	0.072906	0.073395	0.08403	0.083023	0.082336	0.07724	0.076981	0.074783	0.086121	0.086105	0.085297
305	0.286697	0.279449	0.276825	0.504868	0.498352	0.489914	0.292389	0.289902	0.284668	0.533463	0.530182	0.536743	0.27919	0.276733	0.269287	0.496185	0.492157	0.487198	0.281052	0.276718	0.273239	0.501755	0.504578	0.490341	0.262085	0.259995	0.256866	0.465149	0.453491	0.44725		0.075348	0.074768	0.074966	0.0802	0.079895	0.079437	0.073135	0.072189	0.072586	0.083405	0.082169	0.08165	0.076416	0.076294	0.07399	0.085342	0.085464	0.084351
306	0.284012	0.277283	0.274811	0.501038	0.496109	0.48613	0.289841	0.287582	0.282104	0.532196	0.528198	0.532776	0.276581	0.273788	0.266663	0.492126	0.486816	0.482376	0.28067	0.274582	0.271317	0.497787	0.500092	0.485809	0.260559	0.258392	0.252716	0.460342	0.449738	0.440903		0.074921	0.074585	0.07489	0.079788	0.079575	0.079117	0.072754	0.072235	0.072144	0.082901	0.081909	0.081284	0.076111	0.075821	0.074265	0.085251	0.084885	0.083984
307	0.281647	0.275192	0.272491	0.49794	0.492615	0.483047	0.287582	0.284912	0.279205	0.529205	0.524902	0.52948	0.273453	0.270599	0.264084	0.488159	0.48288	0.478134	0.277634	0.271729	0.268784	0.493088	0.495453	0.481522	0.258438	0.255859	0.250153	0.456726	0.445831	0.436905		0.074203	0.074081	0.074783	0.079727	0.079208	0.078705	0.072617	0.071884	0.07225	0.082245	0.081635	0.080826	0.075577	0.075546	0.073944	0.084518	0.084381	0.083847
308	0.279297	0.272873	0.270126	0.494461	0.490173	0.480225	0.285355	0.282364	0.276978	0.525452	0.522202	0.526489	0.270874	0.267731	0.26152	0.484207	0.47908	0.474197	0.275055	0.268921	0.266312	0.489349	0.491318	0.478302	0.25589	0.253464	0.247696	0.453247	0.441833	0.433624		0.073578	0.073334	0.073639	0.078888	0.078278	0.078232	0.072159	0.071167	0.071335	0.081589	0.080704	0.080338	0.074966	0.075073	0.073242	0.084045	0.083542	0.083099
309	0.276947	0.270538	0.268051	0.491333	0.487167	0.476898	0.282608	0.280151	0.274689	0.522263	0.518585	0.523254	0.267548	0.265106	0.258652	0.479935	0.475128	0.470154	0.272552	0.266098	0.263184	0.485703	0.487396	0.473984	0.253067	0.25058	0.245087	0.449341	0.4384	0.429398		0.072784	0.072571	0.0728	0.077728	0.077347	0.077118	0.070969	0.070572	0.070526	0.080292	0.079758	0.079239	0.074112	0.07431	0.072357	0.082642	0.082672	0.081894
310	0.274338	0.267975	0.265152	0.488373	0.483749	0.473557	0.280182	0.277206	0.272095	0.518555	0.514908	0.519684	0.265121	0.262299	0.255722	0.47551	0.471313	0.465988	0.269592	0.262939	0.260498	0.481277	0.483078	0.469818	0.25061	0.248032	0.242569	0.445496	0.434692	0.425812		0.071793	0.071442	0.071884	0.076614	0.076401	0.076065	0.070038	0.06955	0.06955	0.079407	0.078949	0.07814	0.073105	0.073074	0.071426	0.081497	0.081711	0.080536
311	0.272018	0.265472	0.263123	0.485443	0.480438	0.470337	0.277267	0.274963	0.269318	0.515305	0.511993	0.516342	0.262268	0.259369	0.252991	0.471725	0.467072	0.461945	0.266556	0.260513	0.257858	0.477005	0.478729	0.466202	0.247986	0.245071	0.240036	0.441849	0.430939	0.422424		0.070801	0.070419	0.070862	0.07547	0.075485	0.075455	0.069061	0.068939	0.06871	0.07869	0.077835	0.077255	0.072418	0.072235	0.070648	0.080399	0.08107	0.079834
312	0.269592	0.263367	0.261108	0.483032	0.477631	0.467316	0.27507	0.272552	0.267319	0.511902	0.508621	0.512726	0.259232	0.257172	0.250336	0.467224	0.462921	0.458084	0.263794	0.258026	0.255142	0.473572	0.475174	0.462448	0.24559	0.243088	0.237762	0.437973	0.42775	0.419281		0.069778	0.069794	0.070313	0.074753	0.074417	0.074661	0.068344	0.067749	0.067719	0.077637	0.076736	0.076614	0.07132	0.07135	0.069733	0.079651	0.080124	0.079041
313	0.267227	0.260696	0.258316	0.47937	0.474655	0.464249	0.272247	0.270142	0.264542	0.509094	0.504593	0.509689	0.256668	0.254044	0.248001	0.463303	0.458923	0.453903	0.2612	0.255219	0.252823	0.46965	0.47084	0.457962	0.242599	0.240555	0.235123	0.434799	0.424026	0.415512		0.068741	0.068863	0.069077	0.073608	0.073303	0.072754	0.067215	0.066788	0.066757	0.076202	0.075867	0.075394	0.070129	0.07019	0.06839	0.07843	0.078629	0.077637
314	0.264679	0.25795	0.255951	0.476349	0.471298	0.461151	0.270187	0.267761	0.261948	0.50589	0.501373	0.505844	0.253571	0.251373	0.24527	0.459396	0.45462	0.449615	0.258621	0.25235	0.250198	0.46524	0.467148	0.454102	0.239868	0.237991	0.232529	0.431351	0.420227	0.411789		0.067429	0.067551	0.067459	0.072495	0.071701	0.071869	0.065735	0.065598	0.065292	0.074921	0.074341	0.0737	0.068893	0.069092	0.067032	0.076965	0.076828	0.07634
315	0.262939	0.256332	0.253708	0.473068	0.467819	0.458786	0.268204	0.265137	0.259796	0.502274	0.498352	0.503235	0.251114	0.248947	0.242752	0.455673	0.451172	0.446457	0.256241	0.24971	0.247726	0.461411	0.463409	0.450928	0.237793	0.235336	0.230713	0.427658	0.41687	0.408936		0.066666	0.066742	0.066956	0.071503	0.070862	0.070847	0.065109	0.064377	0.06456	0.073868	0.073318	0.072769	0.068039	0.0681	0.06633	0.075729	0.075806	0.0755
316	0.260223	0.253967	0.251389	0.470352	0.465393	0.455276	0.265411	0.263138	0.257904	0.49913	0.495667	0.499756	0.249039	0.246552	0.240067	0.451584	0.447327	0.443024	0.253342	0.247482	0.244812	0.457458	0.459152	0.447098	0.235245	0.232925	0.22789	0.424133	0.413239	0.405411		0.065704	0.065323	0.065842	0.070084	0.069855	0.069778	0.063705	0.06337	0.063522	0.0728	0.072372	0.07164	0.066956	0.066574	0.064987	0.074677	0.074631	0.073853
317	0.258087	0.251831	0.249451	0.467712	0.462631	0.452728	0.263031	0.261124	0.255814	0.495987	0.492386	0.496674	0.246277	0.244278	0.23761	0.447952	0.443832	0.439377	0.251053	0.244904	0.242447	0.454208	0.455902	0.442886	0.232803	0.230835	0.226089	0.420609	0.410583	0.401749		0.06456	0.063858	0.064911	0.068832	0.068665	0.068481	0.062912	0.0625	0.062195	0.072052	0.070938	0.070328	0.065887	0.065384	0.06424	0.07373	0.073288	0.0728
318	0.255783	0.249374	0.247406	0.46463	0.460098	0.44928	0.260742	0.25882	0.253281	0.493088	0.489258	0.49379	0.243759	0.24176	0.235321	0.444397	0.439865	0.435364	0.248291	0.242828	0.240479	0.450729	0.452057	0.439651	0.230469	0.228424	0.223511	0.417252	0.406677	0.398788		0.063614	0.06311	0.063766	0.067673	0.067352	0.067413	0.061768	0.06134	0.061447	0.07048	0.069519	0.069443	0.064743	0.064545	0.063126	0.072525	0.072037	0.071411
319	0.253448	0.247269	0.245132	0.460739	0.455917	0.447021	0.258469	0.256149	0.250931	0.48938	0.486099	0.490402	0.24115	0.238953	0.232697	0.440536	0.436172	0.431473	0.245682	0.240067	0.237595	0.446381	0.44841	0.436279	0.228027	0.225861	0.220749	0.413864	0.402512	0.394836		0.062363	0.061935	0.062469	0.065857	0.06604	0.065872	0.060455	0.060104	0.060196	0.069183	0.068237	0.067932	0.06337	0.06337	0.061554	0.070938	0.070572	0.069946
320	0.251648	0.24527	0.242523	0.458206	0.453384	0.444153	0.256546	0.254074	0.249008	0.485931	0.482483	0.486893	0.238785	0.236649	0.230133	0.437363	0.431915	0.427795	0.243484	0.237549	0.235443	0.442917	0.444397	0.432648	0.226303	0.224014	0.219177	0.410248	0.399689	0.391037		0.06131	0.060928	0.061493	0.064865	0.064468	0.064789	0.059631	0.05899	0.058929	0.067886	0.067078	0.066864	0.062469	0.062225	0.060547	0.069717	0.069504	0.068436
321	0.24913	0.242767	0.240387	0.455322	0.450607	0.440659	0.253998	0.251602	0.246521	0.483047	0.479019	0.484024	0.236053	0.234192	0.227234	0.433029	0.428131	0.423935	0.240784	0.23468	0.23233	0.439117	0.440353	0.428345	0.223557	0.221359	0.216568	0.406677	0.395798	0.387833		0.059952	0.059586	0.060196	0.063828	0.06311	0.063126	0.058319	0.057617	0.057831	0.066376	0.065414	0.065018	0.061005	0.06105	0.059357	0.067734	0.067932	0.067093
322	0.246323	0.240234	0.23793	0.452103	0.44722	0.437561	0.250992	0.249176	0.243515	0.479462	0.475876	0.480682	0.233078	0.231445	0.224762	0.428894	0.424255	0.42009	0.238129	0.231888	0.229904	0.435043	0.435822	0.424362	0.221024	0.218842	0.214005	0.402527	0.392624	0.384537		0.058334	0.05809	0.05838	0.062057	0.061523	0.0616	0.056564	0.056015	0.05658	0.064804	0.063934	0.063293	0.059204	0.059464	0.057632	0.065842	0.066238	0.065353
323	0.243698	0.23764	0.235519	0.449173	0.443787	0.43428	0.248627	0.246155	0.241074	0.476471	0.47229	0.476593	0.230194	0.228409	0.222137	0.4245	0.420029	0.41571	0.235229	0.229156	0.227356	0.430725	0.432083	0.420685	0.218216	0.215973	0.211411	0.398804	0.389114	0.380936		0.056992	0.056412	0.056854	0.060165	0.059891	0.059937	0.055069	0.054703	0.055054	0.062851	0.062073	0.061462	0.0578	0.057785	0.056107	0.064499	0.064178	0.063522
324	0.241028	0.235275	0.233337	0.445694	0.44043	0.43045	0.245987	0.243866	0.238419	0.472809	0.469055	0.473358	0.227386	0.225998	0.219437	0.421173	0.415573	0.411835	0.232285	0.226669	0.224792	0.426605	0.428589	0.416748	0.215698	0.213333	0.208633	0.39534	0.38504	0.376846		0.055359	0.055099	0.055542	0.058456	0.057907	0.057831	0.053558	0.05304	0.05365	0.061066	0.060211	0.05986	0.056137	0.056244	0.054611	0.0625	0.062424	0.061996
325	0.238922	0.232544	0.230942	0.442978	0.437332	0.427841	0.244049	0.241333	0.236008	0.469208	0.46553	0.470215	0.225189	0.223557	0.216782	0.417191	0.412247	0.408005	0.230026	0.224182	0.222	0.422913	0.424469	0.412781	0.213165	0.211212	0.206116	0.391861	0.381546	0.373413		0.05397	0.053528	0.054504	0.057114	0.056641	0.056656	0.052322	0.052063	0.052139	0.059647	0.059006	0.058456	0.054779	0.054855	0.053558	0.061188	0.060974	0.060425
326	0.237228	0.231186	0.229034	0.439758	0.434402	0.424866	0.241837	0.239441	0.23439	0.466232	0.462631	0.467041	0.222549	0.220749	0.214493	0.413635	0.408768	0.404892	0.227814	0.222153	0.219467	0.419952	0.421371	0.409424	0.210983	0.208603	0.203995	0.388351	0.378494	0.370255		0.053207	0.052582	0.053528	0.056091	0.055634	0.055496	0.051651	0.051041	0.051086	0.058258	0.058121	0.05751	0.053909	0.053635	0.052475	0.06012	0.059814	0.059219
327	0.235077	0.228745	0.226685	0.436615	0.432404	0.421875	0.239426	0.237305	0.231995	0.463165	0.459671	0.463898	0.220261	0.218643	0.212646	0.409714	0.404556	0.401123	0.225098	0.219345	0.217316	0.416397	0.417175	0.405716	0.208649	0.206406	0.202164	0.384903	0.374985	0.36763		0.051788	0.051605	0.052155	0.054703	0.054138	0.054047	0.050461	0.04985	0.050186	0.057159	0.05658	0.056107	0.05304	0.052826	0.051163	0.058502	0.058334	0.057602
328	0.233414	0.227036	0.224792	0.434311	0.42923	0.419571	0.237991	0.235748	0.230209	0.460052	0.456619	0.460785	0.218552	0.216858	0.210678	0.406616	0.401733	0.397919	0.223526	0.217499	0.215759	0.413269	0.414474	0.402481	0.206787	0.20488	0.200287	0.381805	0.371185	0.364548		0.051575	0.0513	0.051559	0.053879	0.053421	0.053146	0.049942	0.049377	0.049561	0.056519	0.05571	0.055405	0.052444	0.052246	0.050537	0.057739	0.057541	0.0569
329	0.232315	0.226334	0.223953	0.432861	0.427124	0.418472	0.236679	0.234451	0.229172	0.45813	0.45488	0.45903	0.217407	0.215759	0.209305	0.404007	0.399338	0.395401	0.222275	0.216599	0.214478	0.410751	0.411606	0.399765	0.205627	0.20369	0.199203	0.379242	0.369339	0.36203		0.051559	0.051193	0.051804	0.054047	0.05336	0.053131	0.05014	0.049576	0.049606	0.056015	0.055466	0.055176	0.052444	0.052505	0.050674	0.057648	0.057266	0.0569
330	0.231674	0.225418	0.223373	0.430725	0.425751	0.416443	0.235703	0.233276	0.228165	0.456512	0.453186	0.457016	0.216644	0.214767	0.208191	0.401703	0.397415	0.393219	0.221283	0.215927	0.21373	0.408432	0.40947	0.397842	0.204239	0.202957	0.197784	0.377075	0.367737	0.360062		0.052002	0.051346	0.052338	0.053909	0.053329	0.053329	0.050018	0.04982	0.049576	0.056183	0.055542	0.054977	0.05275	0.052643	0.050812	0.05751	0.057404	0.056763
331	0.231186	0.225189	0.222839	0.430115	0.4245	0.415176	0.235016	0.233002	0.227921	0.455704	0.450653	0.456177	0.215805	0.214371	0.208237	0.400482	0.395203	0.391891	0.220673	0.215256	0.212891	0.407059	0.407928	0.39621	0.20433	0.202423	0.197708	0.375717	0.366074	0.358246		0.052383	0.052353	0.052704	0.054474	0.05394	0.053726	0.050583	0.04985	0.050537	0.056427	0.055832	0.055588	0.053436	0.053207	0.051849	0.057739	0.057709	0.05719
332	0.231186	0.225098	0.22316	0.429291	0.423981	0.414459	0.234894	0.23317	0.227783	0.4543	0.449783	0.455322	0.215988	0.213715	0.207993	0.398499	0.393433	0.390625	0.220749	0.215073	0.212982	0.40535	0.406601	0.394958	0.203842	0.201752	0.197769	0.374878	0.364944	0.357742		0.05365	0.053146	0.053772	0.055161	0.054535	0.054443	0.051987	0.051147	0.051636	0.057266	0.056503	0.055954	0.054489	0.054596	0.05275	0.058426	0.058472	0.057541
333	0.231873	0.225388	0.223541	0.428802	0.423355	0.414474	0.23555	0.233261	0.228134	0.453125	0.449509	0.453934	0.215424	0.214172	0.207825	0.397156	0.39238	0.389267	0.221054	0.215042	0.213089	0.403961	0.405258	0.393951	0.204071	0.201813	0.198151	0.373276	0.364197	0.356812		0.055054	0.054596	0.054962	0.056274	0.055878	0.055557	0.053177	0.052414	0.052765	0.057831	0.057556	0.057159	0.055969	0.055603	0.053955	0.059418	0.059616	0.058945
334	0.232452	0.226303	0.223816	0.428741	0.422974	0.414368	0.235901	0.233551	0.228775	0.453094	0.449219	0.453201	0.216049	0.214813	0.208786	0.397125	0.39183	0.389175	0.22084	0.215179	0.213806	0.403687	0.404938	0.393494	0.204559	0.20253	0.19873	0.372818	0.363419	0.356064		0.056213	0.055817	0.056671	0.057831	0.057068	0.056946	0.054749	0.054245	0.054337	0.059235	0.05867	0.058289	0.057236	0.057526	0.055634	0.06073	0.060577	0.060028
335	0.233414	0.227646	0.225235	0.429016	0.423843	0.414658	0.237045	0.234604	0.229813	0.453568	0.450027	0.453659	0.217194	0.215805	0.209518	0.397034	0.391891	0.388916	0.221863	0.216537	0.214615	0.40303	0.404877	0.393082	0.205505	0.203857	0.199554	0.373123	0.363281	0.356049		0.058212	0.057724	0.058838	0.059464	0.059021	0.058655	0.05658	0.056503	0.056671	0.061111	0.060471	0.060165	0.059082	0.059494	0.057922	0.062607	0.062683	0.061737
336	0.234848	0.228348	0.226685	0.429749	0.424118	0.41449	0.237549	0.23613	0.230576	0.453064	0.449188	0.453659	0.218216	0.216705	0.210327	0.396118	0.391113	0.388519	0.222626	0.217621	0.215347	0.402908	0.404358	0.392899	0.206207	0.204971	0.200287	0.373032	0.363495	0.355972		0.060074	0.059845	0.060654	0.061157	0.060516	0.060532	0.058563	0.057877	0.058563	0.06279	0.062073	0.061935	0.06105	0.061508	0.059738	0.064331	0.064194	0.063644
337	0.236298	0.230347	0.228195	0.429932	0.425308	0.415344	0.239532	0.237228	0.232513	0.453476	0.449677	0.454346	0.219315	0.218185	0.211945	0.396042	0.391922	0.388763	0.224533	0.219147	0.217346	0.403259	0.403976	0.394196	0.207901	0.2061	0.201538	0.373535	0.363892	0.356476		0.062515	0.062531	0.063354	0.063095	0.062897	0.062622	0.061279	0.06076	0.061066	0.06517	0.064301	0.064224	0.064163	0.063904	0.062347	0.066406	0.066849	0.066284
338	0.238449	0.232132	0.23056	0.431183	0.426376	0.417236	0.24144	0.239456	0.234451	0.454147	0.450928	0.455261	0.221039	0.219971	0.213882	0.397293	0.392166	0.389755	0.226288	0.22081	0.219177	0.403503	0.405045	0.394424	0.209732	0.208069	0.203308	0.374161	0.3647	0.357361		0.065552	0.065536	0.066284	0.065994	0.065857	0.065475	0.064163	0.063553	0.063522	0.067551	0.066986	0.066772	0.067062	0.066849	0.065536	0.069031	0.069244	0.068573
339	0.240234	0.234131	0.232178	0.432846	0.427444	0.418289	0.243179	0.241287	0.236404	0.455292	0.451736	0.456924	0.223389	0.221924	0.215805	0.398361	0.393356	0.389832	0.228134	0.222748	0.221405	0.404694	0.406097	0.395157	0.211609	0.210083	0.205795	0.374924	0.365005	0.358047		0.068634	0.068329	0.068863	0.068787	0.068436	0.068176	0.067139	0.066467	0.067017	0.070038	0.069885	0.069336	0.070282	0.070007	0.068497	0.072403	0.072342	0.071487
340	0.245743	0.238937	0.237686	0.437347	0.431747	0.420853	0.248413	0.246399	0.241379	0.459778	0.456573	0.460648	0.228592	0.227005	0.220749	0.402573	0.397385	0.39447	0.233231	0.226486	0.225967	0.40657	0.408875	0.400009	0.217422	0.215515	0.211945	0.379532	0.370529	0.362457		0.074799	0.074417	0.07402	0.074142	0.073914	0.073959	0.073181	0.072205	0.07283	0.075912	0.075607	0.075027	0.076233	0.075851	0.072968	0.077972	0.078033	0.076462
341	0.246231	0.239105	0.237869	0.437057	0.430466	0.418045	0.248505	0.246674	0.241776	0.458664	0.456223	0.460205	0.229385	0.227386	0.221313	0.400284	0.396805	0.393066	0.234314	0.225189	0.226364	0.403091	0.4077	0.399918	0.217651	0.216354	0.212769	0.37886	0.370819	0.361649		0.076675	0.075699	0.074829	0.075729	0.075027	0.075043	0.074677	0.073074	0.073578	0.077286	0.076614	0.076004	0.077805	0.077591	0.072739	0.079208	0.079422	0.077087
342	0.247635	0.239975	0.239471	0.438202	0.431778	0.420486	0.250412	0.248581	0.244186	0.460251	0.456436	0.461136	0.231171	0.229584	0.222717	0.401398	0.396942	0.393234	0.23555	0.227127	0.227875	0.403854	0.407822	0.400467	0.219238	0.217346	0.21489	0.379471	0.371414	0.362366		0.078552	0.078415	0.077179	0.077957	0.077499	0.077026	0.076874	0.075272	0.076416	0.079178	0.079086	0.078384	0.080704	0.080017	0.07547	0.080887	0.081924	0.07959
343	0.250473	0.243225	0.242172	0.439804	0.433411	0.421677	0.252945	0.25119	0.246155	0.461624	0.458221	0.46254	0.234131	0.231918	0.225952	0.403351	0.399109	0.395554	0.23819	0.229797	0.230591	0.404953	0.409851	0.402206	0.222092	0.220398	0.217041	0.381424	0.372726	0.364426		0.082352	0.081772	0.080627	0.081116	0.080963	0.080231	0.080399	0.079178	0.080414	0.082825	0.08252	0.081619	0.084015	0.084	0.078705	0.084885	0.085114	0.083328
344	0.254608	0.246765	0.246109	0.442825	0.436371	0.424332	0.2565	0.254761	0.249634	0.465439	0.460922	0.464005	0.237061	0.235321	0.228912	0.405609	0.401108	0.397598	0.242096	0.233704	0.233643	0.408173	0.412048	0.404785	0.225281	0.223953	0.220566	0.384094	0.375778	0.366791		0.086777	0.085968	0.085342	0.085342	0.084991	0.084671	0.08548	0.083511	0.084213	0.086563	0.086533	0.085983	0.088211	0.088196	0.083389	0.089035	0.089264	0.087097
345	0.258087	0.250137	0.250137	0.446243	0.439514	0.427399	0.260254	0.258667	0.253357	0.466904	0.463745	0.46756	0.240662	0.238373	0.232773	0.408554	0.403381	0.400116	0.245819	0.237137	0.237686	0.410507	0.414719	0.406784	0.22908	0.227585	0.223969	0.386658	0.378128	0.369629		0.091095	0.090363	0.089539	0.090012	0.089508	0.088593	0.089539	0.088089	0.088837	0.091171	0.091125	0.089981	0.093399	0.092514	0.087921	0.093582	0.093597	0.091476
346	0.261154	0.253525	0.253693	0.448502	0.442398	0.430695	0.263199	0.261429	0.256882	0.469513	0.466049	0.47023	0.243332	0.241577	0.236282	0.410965	0.405731	0.402542	0.249298	0.240494	0.240784	0.412247	0.417282	0.409409	0.232254	0.230484	0.227524	0.388138	0.380203	0.371857		0.095459	0.09462	0.093521	0.093857	0.09346	0.092926	0.093231	0.092178	0.093033	0.0952	0.094467	0.093781	0.097305	0.097412	0.09259	0.097565	0.097672	0.095932
347	0.265472	0.257751	0.257477	0.452316	0.445831	0.433838	0.26741	0.265152	0.260681	0.472198	0.468781	0.473053	0.247513	0.245819	0.240417	0.413498	0.408691	0.405106	0.252991	0.244949	0.244812	0.416275	0.420517	0.412918	0.236404	0.234894	0.23172	0.391586	0.383575	0.375519		0.100098	0.099518	0.098724	0.098358	0.098145	0.097702	0.09816	0.096848	0.097778	0.099228	0.098755	0.098633	0.102341	0.102448	0.097443	0.102097	0.102524	0.100464
348	0.269653	0.261642	0.261856	0.455795	0.449432	0.437469	0.270981	0.269485	0.265045	0.475906	0.472092	0.47702	0.251648	0.249374	0.243378	0.416458	0.412476	0.408585	0.256882	0.248169	0.249634	0.419098	0.42334	0.415421	0.240143	0.238358	0.235855	0.394791	0.386673	0.378387		0.104736	0.104416	0.103226	0.102768	0.102737	0.101913	0.103195	0.101624	0.102432	0.103943	0.102982	0.103226	0.106949	0.107315	0.102264	0.107178	0.107147	0.104874
349	0.273514	0.266052	0.265656	0.458893	0.452744	0.441193	0.27504	0.273544	0.269135	0.479599	0.475525	0.48053	0.255066	0.253159	0.247681	0.419128	0.414932	0.411194	0.260757	0.252533	0.252945	0.420944	0.426163	0.418854	0.243744	0.242737	0.239426	0.397903	0.388565	0.38118		0.109146	0.108948	0.108292	0.107437	0.107239	0.1064	0.107864	0.106537	0.107376	0.108521	0.107346	0.107773	0.112091	0.112167	0.106979	0.111786	0.111526	0.109573
350	0.277908	0.270309	0.270218	0.462921	0.456009	0.44519	0.279266	0.277863	0.273224	0.483093	0.479584	0.483231	0.259705	0.257919	0.252106	0.422607	0.418152	0.414703	0.265198	0.257034	0.25737	0.425018	0.429672	0.422821	0.248062	0.247345	0.243561	0.401077	0.392548	0.385559		0.11499	0.114609	0.113449	0.112701	0.112061	0.111801	0.1129	0.111389	0.112625	0.11351	0.112762	0.112457	0.117126	0.117096	0.112198	0.116928	0.116653	0.114441
351	0.283112	0.275925	0.275116	0.467133	0.461639	0.449265	0.284653	0.282883	0.278534	0.487564	0.484558	0.487686	0.265289	0.263062	0.25705	0.427124	0.423019	0.419449	0.270859	0.261993	0.263229	0.430115	0.433609	0.426178	0.25383	0.25209	0.248489	0.405243	0.397095	0.389008		0.120819	0.119949	0.119034	0.118332	0.117905	0.117599	0.118912	0.117508	0.118332	0.11908	0.118729	0.118042	0.123169	0.123245	0.118546	0.122391	0.122482	0.12056
352	0.288345	0.280716	0.279968	0.472427	0.465118	0.453598	0.289612	0.287613	0.283005	0.491425	0.488205	0.491776	0.269852	0.268021	0.261932	0.431198	0.426331	0.423309	0.27597	0.266739	0.267593	0.433899	0.437408	0.430679	0.258636	0.256699	0.254303	0.40976	0.400726	0.392532		0.126724	0.125992	0.124588	0.123825	0.123581	0.122726	0.124374	0.122894	0.123993	0.124115	0.123962	0.123276	0.129105	0.12883	0.124161	0.128143	0.128143	0.126312
353	0.293503	0.285858	0.285522	0.476257	0.470184	0.458862	0.295044	0.293045	0.288315	0.496216	0.49234	0.496643	0.274948	0.272858	0.266983	0.434875	0.430954	0.427475	0.280869	0.272308	0.273209	0.437561	0.442917	0.43483	0.263535	0.261475	0.259171	0.413803	0.405502	0.396988		0.132629	0.131882	0.130814	0.129471	0.129089	0.128662	0.130371	0.128922	0.129761	0.129639	0.129272	0.129242	0.135254	0.135147	0.130264	0.134476	0.134048	0.132065
354	0.29863	0.290939	0.290512	0.481125	0.474777	0.463531	0.300003	0.29808	0.294022	0.500687	0.496979	0.50119	0.280426	0.27829	0.272064	0.439148	0.435074	0.432465	0.285889	0.277328	0.27858	0.441727	0.446472	0.439346	0.268677	0.267059	0.264145	0.417694	0.409592	0.401505		0.138535	0.137833	0.136673	0.134659	0.134811	0.134171	0.136154	0.134689	0.135834	0.135574	0.134781	0.13475	0.141281	0.14119	0.136337	0.139801	0.139877	0.137527
355	0.304688	0.296738	0.29631	0.486099	0.480286	0.468369	0.305267	0.303925	0.29921	0.505768	0.501755	0.50531	0.28566	0.283707	0.278122	0.443359	0.439453	0.437164	0.291382	0.283401	0.283966	0.446915	0.451035	0.444473	0.274139	0.27327	0.270096	0.422913	0.41449	0.406799		0.144623	0.144073	0.142838	0.141144	0.140854	0.140671	0.142761	0.141052	0.142105	0.141556	0.141129	0.140823	0.147614	0.147522	0.142975	0.146179	0.146194	0.143936
356	0.31012	0.302521	0.301636	0.491226	0.484894	0.473541	0.310944	0.309494	0.305191	0.510788	0.506866	0.510849	0.291168	0.289108	0.283463	0.448395	0.444199	0.441666	0.297318	0.289261	0.289978	0.452362	0.45549	0.449417	0.27977	0.278473	0.275742	0.427383	0.419373	0.41124		0.150742	0.15033	0.14917	0.147293	0.146805	0.147293	0.148804	0.147324	0.14827	0.147537	0.147369	0.147186	0.154312	0.154175	0.149445	0.152008	0.15242	0.150482
357	0.316025	0.308472	0.307571	0.496719	0.489532	0.478851	0.316162	0.315262	0.310623	0.514557	0.512146	0.516144	0.296478	0.294937	0.289734	0.454086	0.449615	0.446854	0.303772	0.295013	0.296005	0.456589	0.461258	0.454849	0.285782	0.28476	0.281052	0.432419	0.424103	0.41658		0.156982	0.15654	0.155441	0.153839	0.153412	0.153061	0.155502	0.153641	0.154861	0.153625	0.153717	0.153046	0.161102	0.160736	0.156006	0.15863	0.158478	0.156509
358	0.322342	0.31488	0.313919	0.502716	0.496521	0.484619	0.323151	0.321274	0.317368	0.521347	0.517944	0.521774	0.302994	0.301666	0.295959	0.459076	0.454926	0.452011	0.309433	0.301926	0.302429	0.462463	0.466156	0.459061	0.292252	0.29039	0.287491	0.438477	0.429611	0.421967		0.1642	0.163498	0.162598	0.160645	0.160294	0.160065	0.162216	0.161102	0.161774	0.160492	0.16011	0.159943	0.168091	0.167862	0.163071	0.165604	0.165665	0.163803
359	0.328644	0.322052	0.320908	0.509445	0.502136	0.491119	0.329666	0.328476	0.323349	0.527222	0.523224	0.527802	0.310043	0.308029	0.302368	0.465073	0.461548	0.45755	0.316727	0.308517	0.309479	0.468109	0.471924	0.465698	0.298523	0.297089	0.294495	0.444046	0.43512	0.428238		0.171478	0.17067	0.169983	0.167862	0.167679	0.166748	0.16983	0.168228	0.169113	0.167709	0.167419	0.167099	0.176041	0.175674	0.171066	0.172531	0.172791	0.170776
360	0.336349	0.328491	0.328171	0.51564	0.509033	0.497284	0.336304	0.335205	0.330826	0.53418	0.530243	0.533951	0.316513	0.315506	0.309692	0.470993	0.467224	0.46344	0.323013	0.315948	0.316116	0.474426	0.477951	0.471756	0.306046	0.304688	0.301117	0.44986	0.442368	0.434296		0.179657	0.179016	0.178146	0.175552	0.175201	0.1745	0.177307	0.175629	0.176651	0.174759	0.175095	0.17453	0.183762	0.183472	0.178665	0.180527	0.180466	0.17865
361	0.343872	0.335861	0.335266	0.522629	0.515076	0.503555	0.342957	0.342163	0.338181	0.540436	0.535492	0.540314	0.32373	0.322372	0.316711	0.476944	0.47406	0.470062	0.330597	0.322678	0.323395	0.480377	0.484177	0.478119	0.313263	0.311142	0.308716	0.456055	0.448303	0.44101		0.187057	0.186569	0.185669	0.18277	0.182373	0.182419	0.184891	0.18367	0.184372	0.182281	0.182343	0.182037	0.191452	0.190948	0.186615	0.188187	0.188431	0.186508
362	0.351212	0.343735	0.342743	0.529358	0.522476	0.510803	0.350891	0.349945	0.345474	0.547302	0.542862	0.547226	0.331696	0.330475	0.324112	0.483734	0.480286	0.477554	0.33873	0.330292	0.331085	0.487671	0.492752	0.484787	0.320038	0.318924	0.316315	0.462387	0.4552	0.447983		0.19545	0.194855	0.193542	0.190887	0.190475	0.190018	0.192749	0.191574	0.192169	0.190048	0.189606	0.189789	0.199509	0.199524	0.194611	0.196396	0.196518	0.195297
363	0.358566	0.350754	0.350433	0.535355	0.529388	0.518097	0.358536	0.357224	0.352737	0.553421	0.550812	0.553619	0.339203	0.337524	0.331161	0.490875	0.486542	0.483505	0.345642	0.337189	0.33847	0.494156	0.498779	0.492111	0.327332	0.326508	0.323181	0.469452	0.461441	0.4543		0.203568	0.202408	0.201874	0.198608	0.198135	0.197952	0.200928	0.199524	0.200027	0.197952	0.197189	0.196976	0.207825	0.207474	0.202911	0.204407	0.204636	0.202759
364	0.366394	0.358658	0.357758	0.543488	0.536469	0.524368	0.365753	0.364365	0.360336	0.560257	0.557053	0.560989	0.346527	0.345154	0.339508	0.497986	0.492966	0.490372	0.35321	0.345535	0.345901	0.501144	0.504456	0.499115	0.335083	0.334274	0.330948	0.476807	0.467514	0.46109		0.211411	0.210571	0.209763	0.206299	0.206131	0.206024	0.209351	0.208008	0.208267	0.206177	0.205399	0.205505	0.215973	0.216278	0.210632	0.212616	0.212097	0.210541
365	0.373535	0.366058	0.36528	0.550446	0.543106	0.531418	0.373398	0.37178	0.368027	0.567245	0.563583	0.567398	0.354431	0.352417	0.346939	0.504242	0.500275	0.49733	0.360992	0.353027	0.353867	0.506927	0.511749	0.505737	0.342285	0.341553	0.338501	0.483994	0.474579	0.467484		0.219666	0.218658	0.218155	0.2146	0.213974	0.214111	0.217285	0.215988	0.21669	0.213913	0.213211	0.213196	0.224426	0.224472	0.219498	0.220673	0.220703	0.218811
366	0.382004	0.374649	0.373657	0.557541	0.551163	0.539825	0.381958	0.381348	0.37645	0.575455	0.571274	0.574982	0.362961	0.360764	0.355377	0.512192	0.507782	0.505493	0.369705	0.361694	0.363022	0.514587	0.519547	0.512894	0.350922	0.350632	0.34758	0.491379	0.482529	0.475342		0.229141	0.227737	0.227066	0.223221	0.22319	0.222931	0.226318	0.225159	0.225708	0.222458	0.221939	0.22226	0.233963	0.233688	0.22879	0.229782	0.22995	0.227753
367	0.390182	0.382538	0.38208	0.565536	0.559067	0.547668	0.390213	0.388992	0.384277	0.583206	0.578598	0.582916	0.370361	0.368942	0.363403	0.519592	0.515976	0.512314	0.378067	0.369659	0.370987	0.521927	0.526825	0.521057	0.359497	0.358017	0.355881	0.497864	0.489792	0.482498		0.237305	0.236557	0.235504	0.231979	0.231674	0.231491	0.234924	0.233887	0.234543	0.230698	0.230606	0.230453	0.242661	0.242599	0.237717	0.238739	0.238678	0.236496
368	0.399063	0.391754	0.391113	0.574524	0.566879	0.555756	0.398529	0.397583	0.393005	0.591019	0.587097	0.590805	0.379272	0.378235	0.372849	0.528015	0.523697	0.520523	0.386856	0.378708	0.380264	0.529877	0.535019	0.529724	0.368423	0.367279	0.364502	0.506744	0.497787	0.490448		0.247086	0.245972	0.245117	0.241379	0.241074	0.240738	0.244736	0.24353	0.24437	0.239853	0.239822	0.239777	0.252396	0.252335	0.247375	0.247787	0.247818	0.245819
369	0.408325	0.40097	0.400223	0.582932	0.57518	0.564331	0.407776	0.406693	0.402298	0.599365	0.595871	0.599396	0.388885	0.38681	0.381622	0.536316	0.532104	0.528717	0.39621	0.388458	0.389099	0.538208	0.543243	0.537292	0.377777	0.376068	0.373734	0.514511	0.506119	0.499008		0.256943	0.255676	0.254791	0.250702	0.250656	0.250397	0.254288	0.252701	0.253723	0.249481	0.248962	0.248764	0.262527	0.262085	0.257462	0.257492	0.257065	0.25563
370	0.418152	0.410538	0.409775	0.59169	0.584732	0.573761	0.417358	0.416275	0.411942	0.608231	0.604416	0.609222	0.398483	0.396545	0.391357	0.54483	0.541046	0.537796	0.405914	0.398331	0.399124	0.547333	0.552277	0.5466	0.386932	0.385773	0.383011	0.523407	0.514847	0.507492		0.2668	0.265747	0.264725	0.26059	0.26059	0.259933	0.263947	0.262589	0.263351	0.259293	0.258499	0.258453	0.272293	0.272217	0.267563	0.267471	0.267609	0.266022
371	0.427658	0.420288	0.419189	0.601364	0.593231	0.583054	0.427322	0.425903	0.42131	0.616959	0.612808	0.617584	0.407852	0.40596	0.400436	0.55365	0.549942	0.546585	0.415512	0.407883	0.409164	0.556534	0.560867	0.555252	0.396729	0.395096	0.392761	0.531799	0.523682	0.515945		0.276871	0.275818	0.274765	0.270569	0.270142	0.269897	0.274002	0.27269	0.273285	0.268677	0.268524	0.268127	0.283234	0.282761	0.277573	0.277573	0.277985	0.275604
372	0.437363	0.429611	0.429474	0.610626	0.602982	0.591949	0.436386	0.435425	0.430939	0.625549	0.622101	0.626617	0.417389	0.415588	0.410538	0.562943	0.55899	0.555588	0.425232	0.417496	0.418991	0.566101	0.569321	0.564911	0.406281	0.404755	0.402512	0.54071	0.532944	0.524384		0.287094	0.285873	0.285095	0.28064	0.280014	0.279846	0.284058	0.282822	0.283493	0.27858	0.278305	0.277985	0.293167	0.293121	0.288422	0.287674	0.287796	0.286102
373	0.446686	0.440155	0.439041	0.619171	0.612579	0.601395	0.445908	0.445267	0.440903	0.635269	0.631653	0.635925	0.427155	0.425201	0.419968	0.571716	0.56749	0.564804	0.435196	0.427872	0.428726	0.575607	0.579132	0.573578	0.416016	0.414597	0.412338	0.5504	0.541916	0.534058		0.296906	0.296204	0.295059	0.290573	0.290298	0.289734	0.29425	0.293152	0.293518	0.288162	0.288208	0.287766	0.304108	0.303909	0.298782	0.298248	0.297989	0.295898
374	0.456451	0.449783	0.448547	0.62883	0.621628	0.610687	0.455856	0.455032	0.450211	0.644394	0.641205	0.644379	0.437042	0.435104	0.429642	0.580765	0.577225	0.573669	0.444824	0.437241	0.438507	0.584244	0.588455	0.58287	0.425262	0.424561	0.42157	0.559372	0.550674	0.543686		0.30722	0.305756	0.305481	0.300034	0.299866	0.299683	0.304474	0.30307	0.303802	0.297516	0.297729	0.297485	0.313919	0.313904	0.309052	0.308151	0.307983	0.306091
375	0.46701	0.460358	0.459259	0.639969	0.631927	0.620865	0.466202	0.465408	0.460922	0.653793	0.650055	0.654434	0.447311	0.445602	0.440399	0.59024	0.586975	0.58429	0.45607	0.448029	0.449036	0.593765	0.597748	0.592789	0.43576	0.434769	0.432373	0.568588	0.560669	0.552765		0.317993	0.316528	0.316071	0.310883	0.310547	0.310486	0.315308	0.313492	0.314285	0.308502	0.308273	0.308182	0.325073	0.325272	0.320358	0.318802	0.318832	0.317307
376	0.477844	0.470673	0.470047	0.649216	0.642258	0.631378	0.476822	0.475998	0.471405	0.663681	0.661179	0.664063	0.458252	0.45636	0.451233	0.600769	0.597031	0.593674	0.466324	0.458847	0.46019	0.603149	0.608078	0.602829	0.44635	0.44548	0.443375	0.578049	0.570129	0.562958		0.329056	0.327652	0.327103	0.321655	0.321716	0.321747	0.326401	0.324875	0.325714	0.319016	0.319244	0.318878	0.336639	0.336517	0.331818	0.32988	0.329605	0.328445
377	0.487823	0.480896	0.481049	0.659073	0.651489	0.641724	0.487015	0.486816	0.482315	0.674393	0.670654	0.674713	0.46817	0.466904	0.462189	0.611191	0.606979	0.603638	0.476852	0.469208	0.470856	0.613205	0.618439	0.613052	0.457397	0.456085	0.453796	0.58812	0.580338	0.572525		0.340118	0.338928	0.338104	0.332794	0.332535	0.332336	0.337662	0.335754	0.33667	0.329514	0.329865	0.329498	0.347717	0.347855	0.343018	0.341003	0.340912	0.33934
378	0.499039	0.492096	0.491806	0.669388	0.66243	0.652313	0.49794	0.497528	0.493179	0.684753	0.681183	0.684998	0.478912	0.477509	0.473251	0.621338	0.617172	0.614288	0.487717	0.480484	0.481857	0.623779	0.628082	0.623352	0.46788	0.46698	0.464783	0.598358	0.590759	0.582748		0.351059	0.350006	0.349396	0.344193	0.343338	0.342789	0.348495	0.346664	0.347473	0.340195	0.340332	0.340454	0.359299	0.359283	0.354584	0.351974	0.35257	0.35051
379	0.50972	0.503143	0.502182	0.680313	0.672455	0.662872	0.508743	0.50885	0.503967	0.695099	0.691528	0.69487	0.489868	0.488586	0.483185	0.630936	0.626862	0.624664	0.499069	0.491302	0.492828	0.634338	0.638565	0.633667	0.478668	0.477768	0.475357	0.60849	0.600876	0.593445		0.362366	0.36116	0.360443	0.354874	0.354385	0.353882	0.359756	0.358002	0.358459	0.350571	0.351181	0.350983	0.370895	0.370331	0.366058	0.363464	0.36348	0.361832
380	0.521271	0.513885	0.51358	0.690994	0.683075	0.673447	0.520096	0.519333	0.514557	0.705795	0.701874	0.705826	0.501007	0.499969	0.49437	0.641693	0.637604	0.635147	0.510101	0.50264	0.504562	0.644928	0.649689	0.64415	0.490158	0.488876	0.486603	0.619202	0.610565	0.603516		0.37439	0.372559	0.371826	0.365921	0.365631	0.365173	0.371078	0.369217	0.369965	0.362381	0.362091	0.362167	0.382416	0.382034	0.377762	0.375092	0.374939	0.37352
381	0.532318	0.525452	0.524658	0.701508	0.694901	0.683975	0.531403	0.530396	0.526566	0.716476	0.712341	0.716919	0.512268	0.511002	0.505859	0.652603	0.64856	0.645752	0.521622	0.514679	0.51622	0.656219	0.660172	0.655167	0.501633	0.500381	0.498352	0.629776	0.621277	0.614563		0.385727	0.384644	0.383591	0.377579	0.376968	0.376862	0.382431	0.38118	0.381943	0.37381	0.37355	0.373581	0.394318	0.394348	0.389557	0.38707	0.386856	0.38472
382	0.543503	0.536346	0.535614	0.712418	0.705399	0.695084	0.542679	0.542023	0.537567	0.726639	0.723618	0.727432	0.523636	0.522339	0.517502	0.663101	0.659653	0.65654	0.533157	0.525848	0.527161	0.665848	0.67131	0.665558	0.512314	0.511932	0.509064	0.640625	0.632385	0.624954		0.396866	0.396027	0.395142	0.388611	0.388153	0.388306	0.393814	0.392609	0.393311	0.384567	0.384644	0.384415	0.40625	0.406128	0.401245	0.398331	0.398315	0.396194
383	0.555344	0.548462	0.547653	0.723969	0.716629	0.706543	0.554398	0.553864	0.549133	0.737762	0.734467	0.739029	0.535431	0.534149	0.529068	0.674088	0.670898	0.667938	0.545013	0.537903	0.539566	0.677536	0.681213	0.677078	0.524368	0.523376	0.521164	0.651169	0.643234	0.635986		0.409195	0.408005	0.407181	0.400482	0.400421	0.400024	0.406067	0.404648	0.405167	0.396225	0.396393	0.39621	0.418304	0.418259	0.414093	0.410172	0.410248	0.408508
384	0.566284	0.55899	0.558853	0.734543	0.727966	0.716736	0.565353	0.56488	0.560608	0.748962	0.745178	0.749405	0.546539	0.54538	0.540268	0.68515	0.680923	0.677887	0.556305	0.549088	0.551239	0.687683	0.692612	0.687943	0.53595	0.534576	0.532532	0.661392	0.653809	0.646286		0.420242	0.419647	0.418793	0.411789	0.411301	0.411255	0.41716	0.415878	0.416168	0.40712	0.407471	0.407455	0.430145	0.430115	0.425903	0.421463	0.421738	0.420013
385	0.577805	0.570862	0.570236	0.745193	0.738388	0.728104	0.576141	0.576447	0.571869	0.759735	0.756226	0.759583	0.5578	0.556534	0.551254	0.696075	0.691788	0.688965	0.567825	0.560623	0.562515	0.698364	0.702805	0.6987	0.54718	0.546234	0.54361	0.67215	0.664398	0.656998		0.431656	0.430527	0.430252	0.422806	0.422882	0.422791	0.42868	0.427414	0.42778	0.418488	0.418167	0.418182	0.442001	0.441742	0.437515	0.433228	0.433151	0.431335
386	0.589401	0.58226	0.581635	0.756683	0.749802	0.739075	0.587723	0.587601	0.583496	0.770187	0.767685	0.771515	0.568863	0.568253	0.562759	0.706757	0.7034	0.700623	0.579926	0.572403	0.573868	0.70961	0.713455	0.709137	0.558365	0.557678	0.555206	0.683319	0.67543	0.66806		0.443466	0.442596	0.441666	0.434341	0.434082	0.433548	0.440277	0.439056	0.439499	0.42981	0.42984	0.429977	0.453705	0.453949	0.449463	0.444809	0.444977	0.443069
387	0.60051	0.593765	0.593185	0.767654	0.760925	0.750198	0.599197	0.599045	0.594757	0.781281	0.777832	0.782104	0.580368	0.579315	0.574203	0.717545	0.713913	0.711319	0.591125	0.584015	0.584991	0.720322	0.725098	0.719711	0.569717	0.568893	0.566422	0.693909	0.685806	0.678772		0.454941	0.453949	0.453094	0.445938	0.445435	0.445358	0.451874	0.450607	0.450623	0.440765	0.440689	0.44072	0.466049	0.465897	0.461136	0.456284	0.456467	0.454712
388	0.611801	0.605515	0.604355	0.778168	0.771271	0.761688	0.610825	0.610458	0.60582	0.791809	0.788956	0.79361	0.592072	0.591034	0.585678	0.728516	0.724655	0.72229	0.602234	0.595688	0.596603	0.731216	0.735657	0.73172	0.581451	0.5802	0.578079	0.704605	0.69693	0.689789		0.466736	0.465881	0.464844	0.457382	0.457031	0.456787	0.463486	0.4617	0.462311	0.452026	0.451828	0.452042	0.477707	0.477661	0.472809	0.467896	0.468323	0.466553
389	0.624298	0.617249	0.616165	0.790039	0.78302	0.773575	0.622482	0.622421	0.618042	0.803772	0.800766	0.804825	0.603668	0.6026	0.59761	0.740036	0.73584	0.733154	0.614182	0.608017	0.608749	0.743225	0.747849	0.742874	0.59314	0.592148	0.589691	0.715714	0.708588	0.70105		0.478683	0.47757	0.476837	0.469101	0.468765	0.468811	0.47554	0.473618	0.474091	0.463547	0.463791	0.463867	0.490128	0.490067	0.485687	0.479965	0.480408	0.478439
390	0.635178	0.62825	0.627808	0.801865	0.794586	0.783905	0.633514	0.633804	0.629089	0.813843	0.811401	0.815903	0.614365	0.614166	0.608871	0.750732	0.747391	0.744766	0.625824	0.619293	0.619919	0.754211	0.758362	0.753555	0.604584	0.603455	0.601517	0.727402	0.719193	0.712112		0.490311	0.489044	0.488297	0.480225	0.479919	0.479996	0.486832	0.485001	0.48526	0.474564	0.474884	0.475128	0.501755	0.501709	0.497086	0.491608	0.491806	0.490021
391	0.64624	0.639542	0.63913	0.812073	0.804916	0.795532	0.645172	0.644989	0.641266	0.825195	0.822754	0.826553	0.6259	0.625305	0.620529	0.761871	0.758041	0.755676	0.637436	0.630737	0.631302	0.76506	0.768784	0.764664	0.616013	0.61496	0.61261	0.738098	0.729797	0.722565		0.501511	0.500366	0.499695	0.491714	0.49118	0.491089	0.498245	0.496719	0.49675	0.485855	0.485825	0.486084	0.513458	0.513321	0.508469	0.503189	0.503189	0.501648
392	0.658157	0.651382	0.650497	0.823425	0.816895	0.806717	0.656509	0.656738	0.652313	0.836807	0.833832	0.83728	0.637939	0.636932	0.631775	0.773361	0.769592	0.766479	0.649155	0.642151	0.64328	0.775726	0.780045	0.77562	0.627487	0.626465	0.624619	0.748886	0.741394	0.733719		0.512711	0.511902	0.511017	0.502914	0.502609	0.502441	0.509567	0.507843	0.507996	0.49678	0.497101	0.497162	0.525208	0.525375	0.52034	0.514603	0.51474	0.513
393	0.669662	0.662491	0.661865	0.834564	0.827835	0.818069	0.668213	0.667999	0.663437	0.848358	0.845108	0.848801	0.649124	0.648193	0.643005	0.784332	0.779907	0.777481	0.660339	0.653687	0.654831	0.78656	0.791031	0.786514	0.639145	0.638046	0.636429	0.759583	0.751968	0.744156		0.524384	0.523148	0.522446	0.514282	0.513824	0.513519	0.521042	0.519485	0.519684	0.507767	0.508133	0.508057	0.536789	0.536514	0.532059	0.526138	0.526001	0.524658
394	0.681	0.674576	0.673492	0.846237	0.83931	0.829468	0.680237	0.679932	0.675278	0.859375	0.856674	0.861176	0.660934	0.659729	0.654861	0.79567	0.791855	0.788788	0.672287	0.665283	0.66687	0.798187	0.802521	0.798264	0.650742	0.649887	0.648071	0.770599	0.763077	0.756058		0.536087	0.534897	0.533905	0.526062	0.525482	0.525543	0.532776	0.530914	0.530945	0.519226	0.519592	0.519501	0.548523	0.548538	0.544037	0.537918	0.537552	0.53627
395	0.692398	0.685165	0.68483	0.857025	0.850494	0.840363	0.691513	0.691406	0.68718	0.870514	0.867783	0.871414	0.672073	0.671341	0.665726	0.80719	0.802948	0.799789	0.683609	0.676407	0.677917	0.808899	0.813171	0.808929	0.662384	0.661316	0.659454	0.781631	0.773849	0.766312		0.547577	0.546173	0.545883	0.536804	0.536301	0.536438	0.543991	0.54277	0.542496	0.530411	0.530579	0.530319	0.560349	0.55983	0.555695	0.549011	0.549088	0.54776
396	0.702728	0.696167	0.695358	0.867416	0.860794	0.851379	0.702423	0.702179	0.698105	0.881027	0.877853	0.88176	0.682587	0.681839	0.676651	0.817535	0.813385	0.810455	0.694397	0.687866	0.688828	0.819458	0.823792	0.819	0.673492	0.672302	0.670059	0.791656	0.784561	0.777603		0.558411	0.556946	0.556366	0.547592	0.547241	0.546921	0.55426	0.552917	0.552948	0.540634	0.541046	0.540802	0.571381	0.570969	0.566727	0.560242	0.560242	0.55867
397	0.713562	0.706818	0.705597	0.877869	0.871216	0.86145	0.712814	0.712769	0.70842	0.891083	0.888062	0.892166	0.692749	0.692413	0.687134	0.827103	0.823471	0.821075	0.704987	0.698227	0.699326	0.829544	0.833893	0.829391	0.683853	0.682938	0.680511	0.802139	0.794678	0.787338		0.568542	0.567169	0.566406	0.557892	0.557175	0.557404	0.564514	0.562912	0.563263	0.550461	0.550674	0.550766	0.581558	0.581589	0.57756	0.570618	0.570435	0.568878
398	0.7229	0.716354	0.715408	0.887405	0.880676	0.871323	0.722458	0.722702	0.717636	0.900375	0.897598	0.901886	0.702805	0.701859	0.696823	0.836609	0.833191	0.830078	0.714325	0.707886	0.708969	0.838913	0.843002	0.83847	0.693665	0.692337	0.690048	0.811569	0.804001	0.796677		0.57785	0.576782	0.575806	0.566833	0.566315	0.566345	0.573654	0.57196	0.572449	0.559265	0.559753	0.559937	0.591705	0.591385	0.586914	0.579865	0.580093	0.578491
399	0.732849	0.72612	0.725388	0.897247	0.890137	0.880524	0.732254	0.732147	0.727936	0.910324	0.907288	0.911484	0.712646	0.711517	0.70668	0.846085	0.842957	0.839493	0.724457	0.718002	0.718674	0.848129	0.852814	0.848053	0.703369	0.702332	0.700272	0.820724	0.813293	0.805954		0.587326	0.58609	0.585739	0.576202	0.575745	0.575821	0.583542	0.581863	0.582169	0.568634	0.569153	0.569305	0.601654	0.600906	0.59668	0.589828	0.589706	0.588226
400	0.741959	0.735382	0.734848	0.906265	0.899338	0.889709	0.741913	0.741547	0.737625	0.919785	0.916214	0.920731	0.721832	0.721283	0.715836	0.855484	0.852417	0.849014	0.733795	0.727356	0.728302	0.85762	0.862	0.857178	0.713242	0.711807	0.710114	0.830231	0.82341	0.815704		0.596481	0.595276	0.594589	0.58548	0.584961	0.584869	0.592499	0.591187	0.591492	0.577789	0.578033	0.578247	0.610962	0.610657	0.606018	0.598923	0.598831	0.597351
401	0.750763	0.744339	0.743256	0.914612	0.908249	0.897842	0.750748	0.750717	0.746262	0.928131	0.925827	0.929718	0.730667	0.729843	0.72464	0.864029	0.860443	0.857758	0.742828	0.735931	0.737411	0.865997	0.870132	0.865463	0.721664	0.720535	0.718887	0.838974	0.831284	0.823532		0.605026	0.603851	0.60289	0.593521	0.593246	0.593262	0.601059	0.599426	0.599716	0.58606	0.586075	0.586517	0.619766	0.61911	0.614624	0.607101	0.607269	0.60582
402	0.759003	0.752319	0.751587	0.923096	0.916382	0.906097	0.759232	0.759171	0.754654	0.936646	0.93364	0.938187	0.73912	0.737885	0.732483	0.872238	0.868408	0.865067	0.750946	0.743729	0.745346	0.873779	0.87825	0.8741	0.730423	0.729126	0.72731	0.847321	0.839355	0.831772		0.612808	0.611725	0.611038	0.601807	0.600998	0.601181	0.608826	0.607254	0.607651	0.593597	0.594025	0.594238	0.627701	0.627213	0.622925	0.615112	0.615128	0.613846
403	0.766357	0.75946	0.758789	0.93013	0.923706	0.914169	0.766693	0.76683	0.762497	0.944443	0.941208	0.945419	0.746246	0.745804	0.740204	0.879761	0.876251	0.872528	0.758362	0.751266	0.752701	0.880829	0.885849	0.881454	0.738266	0.736938	0.734726	0.85463	0.846771	0.839432		0.619965	0.618713	0.618073	0.608719	0.608078	0.608185	0.615753	0.614197	0.614639	0.60054	0.600784	0.601074	0.634552	0.634079	0.630066	0.622253	0.62236	0.620728
404	0.773376	0.766815	0.766083	0.937225	0.930634	0.92099	0.774216	0.774048	0.769897	0.951752	0.948715	0.952774	0.752869	0.752609	0.74733	0.887115	0.883057	0.879868	0.765686	0.758942	0.759659	0.88797	0.892685	0.887878	0.745422	0.744354	0.742035	0.861542	0.854141	0.84642		0.626663	0.62532	0.624664	0.615677	0.615067	0.614975	0.62262	0.620804	0.621353	0.607162	0.607635	0.607956	0.641357	0.641144	0.636612	0.629181	0.629089	0.627914
405	0.779938	0.773026	0.772293	0.943115	0.936386	0.927689	0.780807	0.780701	0.776535	0.958359	0.954498	0.958939	0.759811	0.758636	0.753799	0.893112	0.889664	0.886032	0.772064	0.765366	0.766068	0.894058	0.898804	0.894302	0.752106	0.750793	0.74884	0.867981	0.860352	0.852646		0.632477	0.631302	0.63063	0.621063	0.620895	0.621078	0.628555	0.626816	0.626968	0.612854	0.613251	0.613586	0.647766	0.64743	0.642838	0.635178	0.635239	0.633667
406	0.785629	0.77887	0.778259	0.948944	0.942154	0.933289	0.786865	0.786438	0.782333	0.963898	0.96048	0.964752	0.765198	0.76445	0.759308	0.898438	0.895172	0.891846	0.777573	0.770874	0.771667	0.899673	0.904205	0.900131	0.757751	0.756897	0.754471	0.874039	0.866028	0.858932		0.638153	0.636795	0.635773	0.626236	0.625793	0.626251	0.633713	0.632065	0.632446	0.617828	0.618423	0.618851	0.653229	0.652649	0.648422	0.640274	0.640305	0.638855
407	0.790085	0.783676	0.782593	0.953659	0.946823	0.938461	0.791901	0.791702	0.786697	0.968796	0.964859	0.969925	0.769714	0.769318	0.764145	0.903305	0.899673	0.896881	0.782074	0.775604	0.77623	0.90387	0.908203	0.904099	0.762375	0.761734	0.759521	0.878983	0.870743	0.863754		0.641983	0.640717	0.640137	0.630432	0.629959	0.63031	0.637756	0.635712	0.636581	0.621887	0.622238	0.623001	0.657486	0.656891	0.652496	0.64444	0.644592	0.642975
408	0.794159	0.787582	0.786438	0.958481	0.950943	0.942276	0.796173	0.796158	0.791901	0.972687	0.969696	0.974426	0.774109	0.773651	0.768097	0.907959	0.90419	0.901138	0.786118	0.779633	0.780228	0.908066	0.913208	0.907974	0.767319	0.766403	0.764496	0.88356	0.875717	0.867676		0.645569	0.644394	0.643753	0.634369	0.633774	0.634064	0.641571	0.639328	0.639984	0.625427	0.626251	0.626511	0.660995	0.660614	0.656631	0.648529	0.648392	0.646851
409	0.797272	0.790894	0.790207	0.96196	0.954468	0.945648	0.799835	0.799484	0.79567	0.976837	0.973358	0.978058	0.777298	0.776764	0.771194	0.911179	0.908066	0.904648	0.789566	0.782776	0.78389	0.91124	0.916138	0.911011	0.770981	0.769806	0.768005	0.886658	0.879105	0.871033		0.648605	0.647156	0.646454	0.637039	0.636444	0.63652	0.644394	0.642273	0.642731	0.628143	0.628784	0.629196	0.663803	0.663757	0.659348	0.651321	0.651428	0.649719
410	0.80011	0.793686	0.792877	0.964508	0.95726	0.948227	0.802948	0.802505	0.798462	0.979919	0.975998	0.980591	0.779678	0.779617	0.774155	0.913681	0.910416	0.907089	0.792099	0.785034	0.786148	0.913269	0.91832	0.913345	0.773788	0.772766	0.770966	0.889755	0.881775	0.873566		0.650665	0.649277	0.648514	0.639145	0.638458	0.638321	0.646072	0.644196	0.644531	0.630035	0.630783	0.631058	0.665985	0.665466	0.661331	0.653458	0.65332	0.651688
411	0.801849	0.795441	0.794266	0.965958	0.958328	0.94957	0.805084	0.80452	0.80014	0.981415	0.978607	0.983078	0.781158	0.780838	0.775497	0.915451	0.912277	0.908844	0.793533	0.786407	0.787292	0.915009	0.919678	0.915375	0.776062	0.774658	0.772766	0.891907	0.884003	0.875961		0.651077	0.650131	0.649689	0.640045	0.639389	0.639343	0.647186	0.645432	0.645691	0.631226	0.631516	0.631882	0.666763	0.666626	0.662292	0.654053	0.654144	0.652863
412	0.802429	0.796097	0.795166	0.966827	0.959335	0.950729	0.806183	0.805969	0.801254	0.982773	0.979599	0.984039	0.782425	0.78183	0.776306	0.916595	0.913361	0.909515	0.794174	0.787292	0.788147	0.915588	0.920303	0.916214	0.777466	0.776276	0.773941	0.89325	0.884827	0.877197		0.651215	0.650177	0.649719	0.639816	0.639359	0.639389	0.647217	0.64537	0.645859	0.631317	0.632004	0.632156	0.667206	0.666641	0.662399	0.654434	0.654099	0.652985
413	0.802185	0.796173	0.794922	0.966309	0.959671	0.950241	0.806503	0.806107	0.801804	0.983246	0.979706	0.984085	0.781952	0.781662	0.775864	0.916306	0.913132	0.909927	0.793762	0.786667	0.787888	0.915405	0.91954	0.915741	0.777893	0.776505	0.774338	0.893799	0.88533	0.877182		0.650681	0.6492	0.648758	0.639099	0.638596	0.638931	0.646133	0.644394	0.644989	0.630447	0.631409	0.631134	0.666275	0.665451	0.66153	0.653656	0.653458	0.652161
414	0.801208	0.794586	0.793777	0.965775	0.958557	0.949753	0.805832	0.805344	0.801178	0.982147	0.979324	0.983124	0.780655	0.78067	0.774872	0.91539	0.912186	0.908173	0.792206	0.785553	0.786362	0.914276	0.918915	0.914368	0.777069	0.776047	0.773926	0.893234	0.884705	0.876694		0.648941	0.647522	0.647141	0.637405	0.636887	0.637177	0.644455	0.643005	0.643112	0.628769	0.629272	0.629395	0.664154	0.663849	0.659393	0.651581	0.651642	0.650314
415	0.799316	0.79274	0.792053	0.963913	0.957138	0.947693	0.804535	0.804337	0.799469	0.981445	0.978516	0.982315	0.779099	0.778717	0.773163	0.913986	0.910339	0.906998	0.790512	0.783859	0.784454	0.911957	0.916733	0.912445	0.775757	0.774948	0.772156	0.891815	0.883728	0.875107		0.646393	0.645233	0.644241	0.634903	0.634552	0.634842	0.642105	0.640274	0.640518	0.627121	0.626968	0.627289	0.661728	0.661194	0.65686	0.649094	0.649277	0.647888
416	0.796631	0.790421	0.789612	0.961639	0.954483	0.94519	0.802353	0.801956	0.797531	0.978943	0.975769	0.980423	0.776382	0.775513	0.770065	0.911148	0.908401	0.905151	0.787598	0.781036	0.781525	0.90921	0.914124	0.909821	0.773834	0.772568	0.770157	0.889679	0.881134	0.873123		0.64296	0.641724	0.641083	0.631592	0.631073	0.631393	0.638565	0.637131	0.637115	0.623764	0.623932	0.623779	0.658157	0.65741	0.653137	0.645905	0.645905	0.644547
417	0.792297	0.78566	0.78508	0.956955	0.950104	0.94101	0.798492	0.797791	0.79335	0.975311	0.972107	0.976395	0.771729	0.771133	0.765488	0.906815	0.904205	0.900436	0.782822	0.776245	0.776627	0.90451	0.909531	0.90535	0.770142	0.768799	0.766159	0.886032	0.877823	0.869415		0.637863	0.6362	0.635818	0.626404	0.626007	0.626129	0.633469	0.631592	0.63179	0.618439	0.619141	0.618881	0.65274	0.652176	0.647934	0.640366	0.640396	0.639175
418	0.787231	0.780777	0.780075	0.95256	0.945511	0.93605	0.794189	0.793655	0.789063	0.970963	0.968323	0.972519	0.767136	0.766418	0.760483	0.902512	0.899765	0.896011	0.777924	0.771011	0.771713	0.899933	0.90419	0.900192	0.765732	0.76416	0.761993	0.88176	0.873489	0.865265		0.632217	0.630951	0.629959	0.62085	0.620422	0.620636	0.627625	0.626007	0.626129	0.613388	0.613693	0.613861	0.646667	0.646286	0.642242	0.634888	0.634796	0.633514
419	0.781448	0.774979	0.774231	0.946884	0.939621	0.930649	0.788452	0.788132	0.783325	0.965927	0.963181	0.967178	0.761108	0.760468	0.754562	0.897034	0.894119	0.890335	0.771576	0.764984	0.76535	0.893784	0.898453	0.894867	0.760559	0.759247	0.756348	0.876801	0.868713	0.860062		0.625366	0.624054	0.623383	0.614487	0.6138	0.613876	0.621094	0.619171	0.619431	0.606781	0.607071	0.607285	0.639893	0.639389	0.635406	0.62822	0.628159	0.626678
420	0.774429	0.768097	0.76741	0.940384	0.932846	0.923767	0.782516	0.781799	0.777374	0.960068	0.957031	0.961029	0.754196	0.75351	0.747635	0.890213	0.887375	0.88356	0.764343	0.757614	0.757965	0.886765	0.891571	0.887756	0.753891	0.752579	0.750153	0.87149	0.86261	0.853989		0.617615	0.616211	0.615417	0.606506	0.606003	0.606384	0.613113	0.61116	0.611465	0.599228	0.599655	0.599594	0.631775	0.631378	0.627121	0.620422	0.620316	0.618958
421	0.767517	0.760483	0.759918	0.933411	0.925644	0.916748	0.775467	0.774918	0.770493	0.953613	0.950348	0.954422	0.746643	0.745956	0.740051	0.882782	0.880066	0.876617	0.756668	0.749588	0.750244	0.879532	0.884003	0.879883	0.747192	0.745758	0.743286	0.864578	0.85585	0.847473		0.609482	0.607803	0.607285	0.598419	0.597977	0.598053	0.604721	0.602875	0.603149	0.591263	0.591553	0.591751	0.623322	0.622955	0.618713	0.612076	0.612137	0.610687
422	0.759155	0.752121	0.751724	0.925217	0.917404	0.908066	0.767593	0.767075	0.762222	0.945969	0.942184	0.947174	0.738235	0.737473	0.731537	0.874924	0.872314	0.86795	0.747818	0.740616	0.741302	0.871185	0.875687	0.87149	0.739639	0.7379	0.735474	0.857086	0.848373	0.839905		0.600037	0.598694	0.59787	0.589264	0.588699	0.588882	0.595413	0.594025	0.594086	0.582687	0.582703	0.582901	0.613724	0.613297	0.609207	0.602783	0.602768	0.601212
423	0.749817	0.743332	0.742645	0.916153	0.908508	0.899277	0.759094	0.758743	0.753799	0.937683	0.934357	0.93898	0.729446	0.728516	0.722351	0.866013	0.863022	0.859207	0.738525	0.731216	0.731934	0.862198	0.866425	0.862518	0.731262	0.729645	0.727097	0.849121	0.84024	0.832153		0.590195	0.588684	0.588104	0.579712	0.579025	0.578964	0.585693	0.583969	0.584045	0.573288	0.573181	0.573212	0.603653	0.60318	0.598755	0.592941	0.592789	0.591278
424	0.740005	0.7332	0.732468	0.906342	0.899109	0.889496	0.749603	0.749268	0.744705	0.92894	0.925232	0.929642	0.719162	0.718323	0.712265	0.856339	0.853699	0.849762	0.728088	0.721054	0.721588	0.851898	0.856522	0.852448	0.722229	0.720276	0.71759	0.84024	0.831543	0.823151		0.579315	0.577728	0.577179	0.569183	0.568481	0.56839	0.574768	0.572983	0.573166	0.562759	0.562698	0.562881	0.592575	0.591888	0.587814	0.582016	0.582108	0.580521
425	0.728577	0.721786	0.72084	0.895309	0.887604	0.878372	0.738922	0.738464	0.733658	0.918259	0.914597	0.918808	0.707581	0.706406	0.700638	0.845093	0.842529	0.838623	0.716263	0.709274	0.709747	0.840317	0.844986	0.840744	0.711594	0.709717	0.706802	0.830032	0.821152	0.8125		0.567154	0.565353	0.564819	0.557053	0.556168	0.556244	0.562592	0.560669	0.560989	0.550812	0.550797	0.550766	0.580032	0.579361	0.574936	0.56958	0.569717	0.568268
426	0.716415	0.70993	0.709335	0.884094	0.876144	0.867004	0.727753	0.727295	0.722214	0.907425	0.90358	0.907852	0.695526	0.694366	0.688324	0.833755	0.831161	0.826645	0.703918	0.696793	0.697067	0.828766	0.83313	0.828995	0.700256	0.69841	0.695679	0.819336	0.810242	0.801682		0.554596	0.552765	0.552155	0.544312	0.543839	0.543793	0.549988	0.547958	0.548386	0.538757	0.538712	0.538574	0.566833	0.566574	0.561859	0.557068	0.556763	0.555573
427	0.704193	0.697388	0.696854	0.871552	0.863647	0.85495	0.715927	0.715149	0.710144	0.896027	0.892319	0.896698	0.683426	0.682037	0.675812	0.821609	0.819275	0.814774	0.691086	0.683777	0.684219	0.816147	0.820648	0.816437	0.688477	0.686752	0.683762	0.808151	0.799026	0.790359		0.541153	0.539764	0.539032	0.531372	0.530838	0.530899	0.536865	0.534912	0.535202	0.525955	0.525879	0.525742	0.55304	0.55275	0.548416	0.543686	0.543701	0.542175
428	0.691467	0.684769	0.684235	0.859344	0.851364	0.841965	0.703888	0.702744	0.697586	0.884216	0.880188	0.884323	0.670441	0.66922	0.662888	0.809082	0.806671	0.802246	0.677872	0.670837	0.670731	0.803345	0.807785	0.803238	0.676559	0.674545	0.671707	0.796677	0.787613	0.778625		0.527527	0.526031	0.525482	0.518204	0.517426	0.517288	0.52298	0.52124	0.521439	0.512772	0.512634	0.512482	0.539124	0.53862	0.534241	0.530121	0.53006	0.528442
429	0.677094	0.670456	0.670059	0.845184	0.837387	0.827972	0.690277	0.688995	0.68399	0.870712	0.866699	0.870789	0.656021	0.654541	0.648392	0.79509	0.792572	0.78804	0.663055	0.65567	0.655792	0.788971	0.793274	0.788849	0.66301	0.660889	0.658188	0.78363	0.774597	0.765472		0.51236	0.51088	0.510223	0.503113	0.502533	0.502533	0.507767	0.506058	0.506546	0.498108	0.498108	0.49762	0.523621	0.523193	0.51886	0.514893	0.514771	0.51326
430	0.663132	0.656296	0.655853	0.831741	0.823456	0.814087	0.676437	0.675278	0.670563	0.856964	0.853317	0.857269	0.641907	0.640121	0.634155	0.781311	0.778625	0.774033	0.648285	0.640732	0.640945	0.774826	0.778915	0.774597	0.649658	0.647446	0.644684	0.770554	0.761398	0.75235		0.49733	0.495865	0.495163	0.488297	0.487869	0.487579	0.492844	0.491074	0.491653	0.483704	0.483597	0.483246	0.508118	0.507843	0.503403	0.499832	0.499481	0.498184
431	0.648117	0.641312	0.641052	0.817078	0.808777	0.799377	0.661987	0.660721	0.656067	0.843124	0.838593	0.843567	0.62677	0.625092	0.619003	0.766327	0.763443	0.759216	0.632568	0.625031	0.625214	0.75946	0.763657	0.759415	0.63501	0.632996	0.630447	0.756454	0.747498	0.738541		0.481339	0.479889	0.479248	0.472687	0.472321	0.472015	0.476944	0.475433	0.475784	0.468613	0.468475	0.468094	0.49176	0.491531	0.487076	0.483978	0.483749	0.482254
432	0.632492	0.625549	0.625153	0.801758	0.793167	0.783798	0.646698	0.645554	0.640778	0.828033	0.824081	0.828354	0.611237	0.609192	0.602875	0.75087	0.747894	0.743439	0.616302	0.608582	0.608673	0.743591	0.747696	0.743439	0.620056	0.618073	0.61525	0.741959	0.732971	0.723953		0.464874	0.463486	0.462692	0.456436	0.455902	0.455826	0.460556	0.458923	0.459305	0.452805	0.452591	0.452118	0.474899	0.474442	0.469986	0.467346	0.467026	0.465576
433	0.616745	0.609756	0.609314	0.785767	0.777756	0.768173	0.631638	0.630463	0.62532	0.81337	0.80896	0.813446	0.5952	0.593277	0.586929	0.735245	0.732178	0.727905	0.599899	0.592224	0.592392	0.727585	0.731842	0.727524	0.605026	0.603043	0.600327	0.727631	0.718445	0.709381		0.448257	0.446869	0.446228	0.440445	0.43959	0.439697	0.444183	0.442429	0.442947	0.436981	0.436584	0.436203	0.458176	0.457581	0.453201	0.45076	0.45047	0.449097
434	0.600479	0.593552	0.593079	0.770294	0.761795	0.752365	0.616119	0.615021	0.609756	0.797974	0.793732	0.79834	0.578812	0.577133	0.570618	0.719406	0.716553	0.712219	0.583359	0.5755	0.575592	0.711411	0.715668	0.711426	0.58992	0.587662	0.584732	0.712753	0.703537	0.694366		0.431442	0.429932	0.429352	0.423782	0.423233	0.423141	0.427536	0.425812	0.426208	0.420929	0.420532	0.420074	0.44104	0.440323	0.435944	0.43396	0.433624	0.432144
435	0.584305	0.577515	0.576981	0.754379	0.745697	0.736389	0.600372	0.599426	0.593979	0.782486	0.778198	0.782944	0.562637	0.560822	0.554153	0.703339	0.700424	0.695984	0.566437	0.558899	0.558807	0.694824	0.69902	0.695313	0.574371	0.572205	0.569244	0.697586	0.688477	0.679489		0.414612	0.41301	0.41246	0.406845	0.406631	0.406494	0.410873	0.408783	0.409271	0.404816	0.404373	0.403854	0.423401	0.422836	0.418533	0.416885	0.416885	0.415131
436	0.567383	0.560715	0.560013	0.737701	0.729034	0.719696	0.584183	0.582825	0.577621	0.766266	0.761826	0.766998	0.545563	0.543762	0.537003	0.686432	0.683731	0.679489	0.549072	0.541412	0.541153	0.67804	0.682312	0.678055	0.558258	0.556046	0.553024	0.682083	0.672867	0.663925		0.397324	0.395615	0.394897	0.389587	0.389267	0.389114	0.393097	0.391342	0.391907	0.387711	0.38736	0.386719	0.405365	0.404846	0.400558	0.39949	0.399261	0.397507
437	0.550934	0.544022	0.543701	0.721558	0.712646	0.703461	0.568222	0.567078	0.561356	0.750519	0.746017	0.7509	0.52916	0.527115	0.520264	0.670471	0.667603	0.663223	0.532059	0.524155	0.524185	0.66156	0.665558	0.661438	0.542404	0.540283	0.537354	0.666992	0.657745	0.648438		0.380356	0.378464	0.377716	0.372849	0.372391	0.372223	0.376144	0.374435	0.374954	0.370987	0.370636	0.370071	0.387787	0.387268	0.382996	0.382431	0.382385	0.380447
438	0.533585	0.526688	0.52623	0.704361	0.69574	0.68602	0.551498	0.550095	0.544388	0.734161	0.72966	0.7341	0.51181	0.509613	0.502731	0.65332	0.650482	0.645859	0.514084	0.506042	0.506165	0.643814	0.647903	0.643768	0.526154	0.523682	0.520706	0.650955	0.641754	0.632278		0.362274	0.360428	0.359848	0.355301	0.354797	0.35463	0.3582	0.356567	0.35701	0.353683	0.353256	0.352753	0.369308	0.368912	0.364441	0.364334	0.36441	0.362427
439	0.516861	0.509933	0.509384	0.687607	0.679123	0.669312	0.535233	0.533722	0.528107	0.718094	0.713623	0.717712	0.49498	0.492615	0.48584	0.636734	0.633759	0.629059	0.496552	0.488419	0.488571	0.626801	0.630707	0.626724	0.509979	0.507614	0.504578	0.634995	0.625793	0.616501		0.344788	0.343124	0.342346	0.338089	0.337646	0.337555	0.340744	0.339172	0.339615	0.336868	0.336441	0.335922	0.35144	0.350876	0.346512	0.346848	0.346619	0.345047
440	0.500153	0.493286	0.492706	0.670975	0.662643	0.652512	0.518753	0.517105	0.511963	0.70195	0.69725	0.701569	0.47821	0.476013	0.468811	0.619858	0.616959	0.612274	0.479202	0.470901	0.471176	0.609741	0.613632	0.609619	0.4935	0.491302	0.488541	0.619247	0.610199	0.600739		0.327545	0.325851	0.325027	0.321121	0.320465	0.320465	0.32338	0.321854	0.322342	0.320084	0.319733	0.319046	0.333572	0.333084	0.32869	0.3293	0.329102	0.327499
441	0.482529	0.47554	0.47496	0.653152	0.645096	0.634705	0.501663	0.49971	0.494492	0.68457	0.680161	0.684311	0.460297	0.458054	0.450958	0.60228	0.599289	0.59462	0.461075	0.452576	0.45285	0.59166	0.595505	0.591476	0.476471	0.47438	0.471466	0.602737	0.593903	0.584091		0.309189	0.307648	0.30661	0.303238	0.30249	0.302536	0.305161	0.303665	0.304245	0.302673	0.301941	0.301331	0.31488	0.314499	0.31015	0.311066	0.310974	0.309311
442	0.465195	0.458374	0.457855	0.635971	0.627945	0.61763	0.484833	0.482986	0.477554	0.667892	0.663239	0.667419	0.442795	0.440598	0.433624	0.585037	0.582108	0.577576	0.443268	0.434967	0.43512	0.574265	0.577988	0.573807	0.460098	0.457794	0.454849	0.586792	0.577866	0.567841		0.291626	0.289932	0.288864	0.285812	0.285187	0.285141	0.287704	0.286118	0.28685	0.285645	0.284912	0.284378	0.296997	0.2966	0.292175	0.293442	0.293472	0.291718
443	0.447998	0.441116	0.440552	0.618759	0.610733	0.600479	0.468109	0.466156	0.460587	0.651215	0.646255	0.650955	0.425552	0.423141	0.416183	0.567841	0.564911	0.560242	0.425568	0.417236	0.417389	0.556534	0.560165	0.556412	0.443802	0.441177	0.438431	0.570694	0.561462	0.551727		0.27417	0.272141	0.271362	0.268677	0.267868	0.267883	0.270325	0.268677	0.269516	0.268692	0.268127	0.267349	0.278992	0.278534	0.274033	0.275833	0.275757	0.274017
444	0.430222	0.42334	0.422745	0.601273	0.59285	0.582825	0.450867	0.448761	0.443222	0.633972	0.628845	0.633606	0.407852	0.405426	0.398361	0.550217	0.546997	0.542648	0.407349	0.398972	0.399078	0.538406	0.542007	0.538498	0.426849	0.424164	0.421402	0.554001	0.544815	0.535217		0.256378	0.254379	0.253464	0.251022	0.250336	0.250458	0.252548	0.250809	0.251678	0.251404	0.250824	0.249863	0.260635	0.260162	0.255661	0.257797	0.257736	0.256073
445	0.413376	0.406433	0.405884	0.584198	0.575806	0.565781	0.434021	0.432083	0.42659	0.617233	0.612015	0.617096	0.390854	0.388397	0.381332	0.533447	0.530182	0.52562	0.389893	0.381607	0.381744	0.521301	0.524841	0.521332	0.410599	0.407928	0.404877	0.537933	0.529083	0.51947		0.239578	0.237579	0.236603	0.234283	0.233688	0.233719	0.235703	0.233871	0.23468	0.234848	0.234131	0.233368	0.243256	0.242859	0.238419	0.240829	0.240631	0.238998
446	0.396957	0.389969	0.389511	0.567474	0.559219	0.549072	0.417694	0.415878	0.410431	0.600739	0.595734	0.600739	0.374329	0.37178	0.364807	0.516907	0.513626	0.509094	0.372879	0.364532	0.364624	0.504501	0.507935	0.50444	0.394913	0.391968	0.388931	0.522446	0.513657	0.503967		0.222916	0.221268	0.220291	0.218079	0.217606	0.217407	0.219284	0.217484	0.218414	0.218781	0.218185	0.217194	0.226273	0.225983	0.221512	0.224365	0.224152	0.222488
447	0.380875	0.374008	0.373291	0.551239	0.543243	0.532761	0.401688	0.400009	0.394455	0.584778	0.579544	0.584427	0.358337	0.355789	0.348694	0.500504	0.497498	0.492889	0.356247	0.347977	0.348129	0.487991	0.491516	0.488052	0.379425	0.376404	0.373459	0.507065	0.498566	0.488724		0.206924	0.205505	0.204453	0.202408	0.202026	0.201691	0.203384	0.201584	0.202652	0.203156	0.202637	0.201675	0.210007	0.209793	0.205215	0.208359	0.208298	0.206482
448	0.365509	0.358597	0.357864	0.535736	0.527695	0.517227	0.386337	0.38472	0.379105	0.569153	0.564331	0.568756	0.343079	0.340164	0.333267	0.484802	0.481705	0.477127	0.340454	0.332184	0.332397	0.471954	0.475708	0.472244	0.364319	0.361511	0.358414	0.492157	0.483871	0.474014		0.191772	0.190475	0.189209	0.187439	0.187073	0.186661	0.18837	0.1866	0.187683	0.188416	0.187775	0.186981	0.19458	0.19426	0.189789	0.193253	0.193192	0.191406
449	0.351212	0.344238	0.343536	0.521194	0.513123	0.502701	0.37204	0.370331	0.364609	0.554504	0.549866	0.554184	0.328552	0.325775	0.318619	0.470016	0.466858	0.462402	0.325821	0.317337	0.317795	0.456848	0.460815	0.457367	0.350113	0.347519	0.344421	0.478241	0.470001	0.460251		0.177826	0.176315	0.17514	0.173584	0.173279	0.172791	0.174408	0.172897	0.173859	0.174896	0.174164	0.173431	0.180206	0.180115	0.175476	0.179153	0.179138	0.177292
450	0.336578	0.329483	0.328751	0.506195	0.498001	0.487747	0.357162	0.355591	0.349854	0.539703	0.534714	0.539169	0.313736	0.311005	0.303802	0.454849	0.451782	0.447311	0.310745	0.302628	0.302826	0.441544	0.445648	0.44194	0.335602	0.332977	0.329971	0.463837	0.455597	0.445847		0.163666	0.162094	0.161118	0.159683	0.159424	0.159073	0.160309	0.158829	0.159897	0.161102	0.160507	0.15979	0.165756	0.165924	0.161224	0.164886	0.164917	0.163132
451	0.322037	0.314987	0.314316	0.49115	0.483276	0.472885	0.342316	0.340851	0.335144	0.524521	0.519974	0.524155	0.298996	0.296478	0.289383	0.439896	0.436905	0.432404	0.295914	0.287857	0.28804	0.426498	0.430573	0.426819	0.321167	0.318741	0.315796	0.449295	0.441345	0.431549		0.149963	0.148483	0.147263	0.146301	0.14595	0.145676	0.146851	0.14537	0.146378	0.147781	0.147293	0.146545	0.151794	0.152008	0.147354	0.151093	0.151123	0.149338
452	0.308929	0.301804	0.301132	0.477631	0.469833	0.459335	0.328796	0.327301	0.321732	0.510681	0.50618	0.510208	0.285568	0.283203	0.276199	0.426102	0.422958	0.418549	0.282639	0.274628	0.27475	0.412766	0.416946	0.413315	0.308197	0.305496	0.302505	0.435959	0.427979	0.418335		0.137497	0.136353	0.134979	0.134262	0.13382	0.13356	0.134598	0.133316	0.134232	0.13588	0.135361	0.134598	0.139297	0.139404	0.134903	0.138641	0.138916	0.137115
453	0.295822	0.288635	0.288177	0.464325	0.456345	0.446075	0.315399	0.313873	0.308212	0.49678	0.492386	0.496674	0.272263	0.269943	0.262985	0.412262	0.409164	0.404846	0.269379	0.261414	0.261612	0.399155	0.403259	0.399719	0.295151	0.292282	0.289291	0.422623	0.414612	0.405151		0.125687	0.124496	0.123169	0.122498	0.122177	0.121841	0.122818	0.121475	0.122421	0.124207	0.123734	0.12294	0.12709	0.127197	0.122742	0.126694	0.126953	0.125122
454	0.283173	0.276062	0.275513	0.451065	0.443115	0.432831	0.302216	0.300568	0.294952	0.483444	0.478592	0.483017	0.259445	0.257034	0.250305	0.398682	0.39566	0.39122	0.256317	0.248413	0.248627	0.385773	0.389969	0.386414	0.282059	0.279312	0.276199	0.409348	0.401306	0.39212		0.114365	0.113205	0.111877	0.11145	0.110977	0.110703	0.111511	0.110229	0.111023	0.112976	0.112579	0.11171	0.115494	0.115509	0.11113	0.115189	0.115356	0.113556
455	0.271484	0.264389	0.263718	0.438797	0.430756	0.420502	0.289734	0.288315	0.282806	0.470505	0.465775	0.470215	0.247543	0.245209	0.238419	0.386032	0.38295	0.378616	0.244553	0.236588	0.236618	0.37352	0.377579	0.374023	0.269867	0.267105	0.264008	0.396744	0.388809	0.379807		0.10408	0.103043	0.101532	0.101334	0.100891	0.100494	0.101303	0.099945	0.100708	0.102951	0.102524	0.10173	0.104874	0.104965	0.10054	0.104904	0.105026	0.10318
456	0.259964	0.252975	0.252304	0.42691	0.418701	0.408478	0.277542	0.276199	0.270813	0.458069	0.453262	0.457703	0.235809	0.233414	0.22673	0.373398	0.370392	0.365921	0.232864	0.224899	0.225098	0.361328	0.365326	0.361938	0.257751	0.254929	0.251968	0.384171	0.376465	0.367355		0.094147	0.093369	0.091766	0.091675	0.091202	0.090866	0.091507	0.090149	0.091003	0.093384	0.092911	0.092148	0.094849	0.094955	0.090454	0.094925	0.095093	0.093414
457	0.249893	0.242737	0.242172	0.416168	0.408035	0.397858	0.266602	0.265274	0.260132	0.446625	0.442017	0.446335	0.225449	0.223022	0.216583	0.362091	0.35907	0.354767	0.222595	0.214706	0.21489	0.350372	0.354462	0.351151	0.246674	0.243942	0.240997	0.372665	0.365112	0.35611		0.085587	0.0849	0.083328	0.083328	0.082855	0.082565	0.08313	0.081848	0.082733	0.084915	0.084534	0.083923	0.086273	0.08638	0.081924	0.086472	0.0867	0.084885
458	0.23912	0.231918	0.231293	0.404617	0.396774	0.386597	0.254944	0.253708	0.248352	0.434402	0.429993	0.434036	0.214401	0.212082	0.205521	0.349838	0.346954	0.342743	0.21167	0.204071	0.204147	0.338821	0.343002	0.339691	0.234924	0.23204	0.229492	0.360199	0.352753	0.343887		0.076675	0.076141	0.074615	0.074707	0.074249	0.073959	0.074448	0.073166	0.074066	0.076141	0.075928	0.075348	0.077393	0.077591	0.073059	0.077789	0.077957	0.076126
459	0.229431	0.222229	0.221481	0.394348	0.386536	0.376419	0.2444	0.24321	0.237762	0.423401	0.4189	0.422928	0.204361	0.201981	0.195496	0.338593	0.33577	0.331421	0.201965	0.194427	0.194641	0.32843	0.332535	0.3293	0.224121	0.221298	0.218567	0.348679	0.341354	0.332687		0.069016	0.068634	0.067123	0.067169	0.066711	0.066391	0.066833	0.065704	0.066605	0.068634	0.068497	0.067902	0.069794	0.069809	0.065231	0.070099	0.070374	0.068527
460	0.219849	0.212891	0.212082	0.384171	0.376312	0.366318	0.234131	0.232803	0.227417	0.412338	0.408051	0.411728	0.19458	0.192139	0.185699	0.327576	0.324783	0.32045	0.192612	0.184952	0.185226	0.318054	0.322235	0.319061	0.213333	0.210541	0.207733	0.337021	0.330048	0.321487		0.06192	0.061386	0.060028	0.060043	0.059601	0.05925	0.059601	0.058472	0.059357	0.061707	0.061462	0.060837	0.062332	0.062561	0.057999	0.06282	0.063019	0.061203
461	0.21077	0.203705	0.202957	0.374268	0.366425	0.356506	0.224091	0.22258	0.217346	0.401367	0.397156	0.40094	0.184875	0.182755	0.176422	0.316833	0.313965	0.309647	0.183533	0.176041	0.176193	0.307999	0.312241	0.309036	0.202728	0.200058	0.197296	0.325516	0.318527	0.310074		0.055267	0.054642	0.053223	0.053406	0.052994	0.052582	0.05304	0.051819	0.052628	0.055038	0.05484	0.054245	0.055435	0.055679	0.051132	0.055939	0.056122	0.054321
462	0.202591	0.195496	0.194946	0.365402	0.357513	0.347549	0.21489	0.213531	0.208374	0.391586	0.387436	0.39119	0.176346	0.174255	0.168182	0.307083	0.304184	0.300034	0.175446	0.167908	0.168243	0.299103	0.303253	0.300064	0.193146	0.190475	0.187805	0.314957	0.308029	0.299789		0.049545	0.048996	0.047379	0.047577	0.047256	0.046799	0.047348	0.046188	0.047058	0.049362	0.049042	0.048508	0.049622	0.049713	0.045242	0.050095	0.050247	0.048431
463	0.194855	0.187759	0.187103	0.357162	0.34906	0.339233	0.206039	0.20488	0.199829	0.382294	0.378067	0.381821	0.168335	0.166183	0.160339	0.297729	0.294678	0.290726	0.167694	0.160355	0.160614	0.290497	0.294586	0.291611	0.183914	0.181229	0.178726	0.304794	0.298126	0.289932		0.044128	0.043854	0.042175	0.042374	0.042099	0.041641	0.042084	0.040909	0.041901	0.044128	0.043793	0.043335	0.044266	0.044281	0.040039	0.044891	0.044952	0.043137
464	0.187469	0.18045	0.179764	0.349091	0.341095	0.331116	0.197617	0.196564	0.191559	0.373199	0.369049	0.372803	0.160553	0.158493	0.152802	0.288589	0.28569	0.281631	0.160355	0.153107	0.153427	0.282288	0.286362	0.283447	0.174988	0.172195	0.169754	0.294998	0.288254	0.28035		0.039124	0.039017	0.037369	0.037491	0.03714	0.036865	0.037247	0.036072	0.036896	0.039246	0.039093	0.038513	0.03923	0.039246	0.034882	0.040009	0.039963	0.038208
465	0.180862	0.173843	0.173218	0.341492	0.333542	0.323776	0.190125	0.189026	0.184204	0.364838	0.360855	0.364532	0.153534	0.151505	0.146027	0.280228	0.277328	0.273331	0.153748	0.1465	0.146866	0.274658	0.27887	0.275772	0.166672	0.163956	0.16156	0.285538	0.279037	0.271317		0.034805	0.034592	0.033096	0.033279	0.03302	0.032578	0.033096	0.031921	0.032715	0.035034	0.034851	0.034286	0.034912	0.034973	0.030579	0.035446	0.035599	0.033859
466	0.174759	0.16774	0.167175	0.334702	0.326935	0.317123	0.183151	0.182129	0.17749	0.357315	0.353226	0.356903	0.147186	0.145187	0.139709	0.272537	0.269653	0.26564	0.147919	0.140579	0.140976	0.26767	0.271942	0.268829	0.159073	0.156403	0.154083	0.276703	0.270462	0.262955		0.031082	0.030869	0.029419	0.029602	0.029373	0.028992	0.029358	0.028229	0.029022	0.031296	0.031052	0.03067	0.031235	0.03125	0.026718	0.031769	0.031967	0.030151
467	0.168884	0.162048	0.161301	0.328049	0.320389	0.310608	0.176392	0.175385	0.1707	0.349808	0.345856	0.349457	0.141006	0.139145	0.133652	0.26503	0.262299	0.258209	0.142029	0.134842	0.13533	0.260956	0.265228	0.262085	0.151657	0.149109	0.146683	0.268173	0.262131	0.254684		0.02739	0.02739	0.025879	0.026108	0.025833	0.025452	0.025803	0.024704	0.02562	0.027725	0.027481	0.027222	0.027527	0.027588	0.023056	0.028107	0.02832	0.026566
468	0.16333	0.156357	0.155716	0.321686	0.314194	0.304291	0.169952	0.169144	0.164505	0.342621	0.338913	0.342224	0.135178	0.13327	0.128067	0.257904	0.255264	0.25116	0.13652	0.12941	0.129929	0.254471	0.258728	0.255676	0.144531	0.142044	0.139801	0.260101	0.25415	0.246841		0.024033	0.02417	0.022552	0.022858	0.022537	0.022171	0.022522	0.021393	0.022369	0.024521	0.024277	0.02388	0.024246	0.024307	0.01976	0.02475	0.024994	0.023224
469	0.158218	0.151184	0.15065	0.315704	0.308151	0.298477	0.164093	0.163086	0.158569	0.335831	0.332108	0.335495	0.129776	0.12793	0.122787	0.251221	0.248352	0.244537	0.131516	0.124405	0.124924	0.248444	0.252747	0.249863	0.138062	0.135483	0.133286	0.252655	0.24649	0.239548		0.021133	0.021149	0.019669	0.019882	0.019653	0.019272	0.019562	0.018433	0.01944	0.021545	0.021286	0.020981	0.021317	0.021347	0.016769	0.021744	0.022018	0.020233
470	0.153671	0.146729	0.146194	0.310364	0.302719	0.293274	0.158875	0.157837	0.153442	0.329926	0.326263	0.329559	0.125046	0.123215	0.118256	0.2453	0.242538	0.238708	0.127151	0.120071	0.120621	0.243027	0.247437	0.244507	0.132172	0.129669	0.127548	0.245743	0.2397	0.232788		0.0186	0.018524	0.017105	0.017426	0.017136	0.016754	0.017181	0.016083	0.016968	0.019089	0.018799	0.018539	0.018661	0.018906	0.014297	0.019363	0.019547	0.017654
471	0.149582	0.142715	0.142212	0.305634	0.297974	0.28862	0.154083	0.153122	0.148804	0.324448	0.320847	0.324112	0.120804	0.118973	0.114105	0.239838	0.237152	0.233383	0.123077	0.116119	0.116684	0.238251	0.242554	0.23967	0.126846	0.124466	0.122284	0.239609	0.233521	0.226746		0.016479	0.016449	0.014801	0.015289	0.015045	0.014618	0.015106	0.013885	0.014923	0.016876	0.016693	0.016418	0.016357	0.016678	0.012085	0.017044	0.017365	0.015411
472	0.146027	0.139175	0.138596	0.301254	0.293823	0.284302	0.149887	0.148972	0.144699	0.319626	0.315994	0.319153	0.117081	0.115265	0.110458	0.235016	0.23233	0.228607	0.119415	0.112579	0.113174	0.233963	0.23819	0.235184	0.122162	0.119675	0.117538	0.234009	0.227844	0.221375		0.014496	0.014633	0.012985	0.013428	0.013168	0.012772	0.013138	0.01207	0.012939	0.014954	0.014755	0.014511	0.014481	0.014633	0.010101	0.015045	0.015366	0.013412
473	0.142639	0.13588	0.135345	0.297226	0.289825	0.280334	0.146011	0.145111	0.140839	0.315094	0.311523	0.314606	0.113632	0.111893	0.107101	0.230698	0.227966	0.224213	0.116226	0.109375	0.109924	0.229904	0.23407	0.231247	0.117844	0.115448	0.113312	0.228912	0.222824	0.216461		0.012741	0.012817	0.011185	0.011703	0.011444	0.010941	0.011429	0.010208	0.011154	0.013168	0.012939	0.012726	0.01265	0.012833	0.008362	0.013351	0.013504	0.011688
474	0.139709	0.132935	0.132309	0.293625	0.286026	0.27681	0.142624	0.141602	0.137314	0.310928	0.30751	0.310608	0.110458	0.108673	0.104111	0.226578	0.223953	0.220123	0.11322	0.106491	0.106995	0.22612	0.230301	0.2276	0.114014	0.111588	0.109695	0.224182	0.218262	0.212051		0.011185	0.011337	0.009689	0.010178	0.009933	0.009399	0.009872	0.008789	0.009705	0.011627	0.011429	0.011032	0.011154	0.011307	0.006851	0.011841	0.011932	0.010056
475	0.136871	0.130157	0.129517	0.290283	0.282761	0.273438	0.139221	0.138397	0.134216	0.3069	0.303497	0.306641	0.107635	0.105789	0.101334	0.222717	0.220139	0.216324	0.110519	0.10379	0.10437	0.222687	0.226944	0.224182	0.11055	0.108063	0.106125	0.219757	0.213959	0.207886		0.009781	0.009918	0.008362	0.00882	0.008514	0.008087	0.008484	0.007538	0.008362	0.010193	0.010025	0.009689	0.00972	0.009918	0.005402	0.010468	0.01062	0.008743
476	0.134598	0.127808	0.127121	0.287369	0.279861	0.270569	0.136337	0.135727	0.131531	0.303436	0.300232	0.303207	0.105225	0.103317	0.098969	0.219421	0.216736	0.213058	0.108276	0.101517	0.102203	0.219681	0.22403	0.221115	0.107391	0.105026	0.102936	0.215927	0.210297	0.204361		0.008606	0.00885	0.007248	0.00769	0.007477	0.006927	0.00737	0.006348	0.007217	0.008987	0.008926	0.008621	0.008469	0.008804	0.004257	0.009201	0.009399	0.007538
477	0.132462	0.125626	0.125092	0.284592	0.277252	0.267899	0.133896	0.133301	0.12912	0.300354	0.297195	0.30011	0.102966	0.101044	0.096802	0.216507	0.213959	0.210129	0.106262	0.099396	0.100037	0.216888	0.221222	0.218384	0.104782	0.102432	0.100449	0.212677	0.206848	0.201004		0.007614	0.007874	0.006241	0.006729	0.006393	0.005844	0.006317	0.00531	0.006241	0.007965	0.007935	0.007599	0.007416	0.007782	0.003296	0.008102	0.00827	0.006516
478	0.130661	0.123917	0.123322	0.282303	0.274811	0.265701	0.131836	0.131287	0.126953	0.297623	0.294495	0.297516	0.101166	0.099258	0.095139	0.214127	0.211411	0.207626	0.104523	0.097748	0.098404	0.214539	0.218887	0.216064	0.102509	0.100098	0.098114	0.209793	0.204025	0.198181		0.006866	0.00708	0.005478	0.005798	0.005676	0.005127	0.005554	0.004547	0.005386	0.007172	0.007126	0.006897	0.006683	0.006927	0.00238	0.007278	0.007553	0.005737
479	0.129089	0.122314	0.121613	0.280212	0.272736	0.263626	0.12999	0.129181	0.125122	0.295227	0.292053	0.295105	0.099564	0.097733	0.093506	0.211655	0.209122	0.205383	0.102844	0.096115	0.096802	0.212463	0.216736	0.213943	0.100418	0.098007	0.096191	0.207138	0.201431	0.195694		0.00618	0.006424	0.004715	0.005096	0.005005	0.00441	0.004852	0.003906	0.004776	0.006516	0.006439	0.00618	0.006042	0.006256	0.00177	0.006622	0.007004	0.00502
480	0.127548	0.120743	0.120117	0.278168	0.270691	0.261734	0.128052	0.127457	0.123291	0.292984	0.289856	0.292938	0.097977	0.096054	0.092026	0.209518	0.206955	0.203262	0.101288	0.094696	0.095337	0.210419	0.214767	0.211868	0.098328	0.096146	0.094376	0.204712	0.199005	0.193359		0.005463	0.005676	0.003983	0.004471	0.004227	0.003708	0.004166	0.003296	0.004181	0.005814	0.005692	0.005508	0.005264	0.005447	0.001099	0.005783	0.006042	0.004227
481	0.126175	0.119598	0.118881	0.27655	0.268997	0.260117	0.126587	0.126068	0.121887	0.291016	0.287903	0.290939	0.096619	0.094772	0.090775	0.207703	0.205109	0.20134	0.100006	0.093414	0.09407	0.208649	0.212952	0.210083	0.09671	0.094482	0.092804	0.202652	0.196884	0.19133		0.005005	0.005234	0.003479	0.004074	0.003662	0.003281	0.003662	0.002701	0.003738	0.005142	0.005188	0.004929	0.004761	0.004959	0.000626	0.005325	0.005325	0.003769
482	0.125	0.118317	0.117599	0.274872	0.267303	0.258331	0.125198	0.124557	0.120422	0.289124	0.286118	0.289001	0.095261	0.09343	0.089508	0.205917	0.203278	0.199585	0.098801	0.092209	0.092819	0.206985	0.211166	0.20845	0.095184	0.092987	0.091354	0.200714	0.19487	0.189484		0.004318	0.004593	0.002899	0.003403	0.003113	0.002686	0.003098	0.002182	0.003113	0.004654	0.004578	0.004349	0.00415	0.004425	0	0.004715	0.004776	0.003174
483	0.123962	0.117172	0.116531	0.273407	0.265869	0.256805	0.123886	0.123413	0.119232	0.287476	0.284393	0.287369	0.094254	0.092529	0.088531	0.204361	0.201752	0.198029	0.097748	0.091141	0.091827	0.205429	0.209641	0.206924	0.093887	0.091644	0.090012	0.198868	0.193161	0.187775		0.003876	0.004181	0.002441	0.002869	0.002701	0.002289	0.002609	0.001816	0.002625	0.004196	0.004059	0.003922	0.003754	0.003937	-0.000412	0.004303	0.004364	0.00267
484	0.122864	0.116135	0.115601	0.272125	0.264572	0.255585	0.122742	0.122284	0.118149	0.285751	0.282806	0.285767	0.093262	0.091507	0.087585	0.202911	0.200272	0.196503	0.096756	0.090149	0.090897	0.203873	0.208282	0.205414	0.092819	0.090424	0.088837	0.197296	0.191559	0.18631		0.003464	0.003815	0.00206	0.002487	0.002335	0.001831	0.002228	0.001282	0.002213	0.003693	0.003708	0.003525	0.003326	0.003479	-0.000916	0.003906	0.003952	0.002258
485	0.12204	0.115295	0.114761	0.270889	0.263367	0.254379	0.121811	0.121277	0.117172	0.284348	0.281448	0.28421	0.092407	0.090561	0.086823	0.201675	0.198929	0.195251	0.095901	0.089386	0.089951	0.20256	0.206894	0.204208	0.091797	0.089432	0.087814	0.195969	0.190201	0.185074		0.003143	0.003525	0.001709	0.002151	0.001984	0.001495	0.001938	0.000961	0.001938	0.003403	0.003296	0.003204	0.002975	0.003113	-0.001221	0.003571	0.003723	0.001892
486	0.121323	0.114502	0.114014	0.26973	0.262299	0.253265	0.120895	0.120178	0.116287	0.283188	0.280212	0.283127	0.091614	0.089737	0.085983	0.200424	0.197723	0.193924	0.095093	0.088623	0.089188	0.201447	0.205719	0.203094	0.090775	0.088531	0.086899	0.194672	0.188934	0.183838		0.002808	0.00322	0.001389	0.001862	0.001572	0.00116	0.001648	0.000626	0.001633	0.003113	0.00296	0.002899	0.002686	0.002823	-0.001526	0.003128	0.003387	0.001526
487	0.120712	0.113846	0.113342	0.268723	0.261475	0.252411	0.120209	0.119446	0.115494	0.282135	0.279068	0.281891	0.090851	0.089066	0.085266	0.199341	0.196747	0.192871	0.094452	0.088043	0.088593	0.200455	0.204758	0.202194	0.090073	0.087875	0.086212	0.193588	0.187881	0.182663		0.002563	0.003006	0.001221	0.001694	0.001312	0.001068	0.001541	0.000534	0.00148	0.002869	0.002701	0.002716	0.002502	0.002701	-0.001755	0.003006	0.003098	0.001343
488	0.119934	0.113113	0.112656	0.267685	0.260376	0.25145	0.119415	0.118668	0.114594	0.28096	0.277908	0.280701	0.090134	0.088409	0.084595	0.198273	0.195541	0.191772	0.09375	0.087341	0.08786	0.199371	0.203659	0.201111	0.089264	0.087143	0.085297	0.192413	0.186691	0.181442		0.002304	0.002731	0.000885	0.001358	0.000992	0.000717	0.001236	0.000275	0.00119	0.002579	0.002472	0.00235	0.002243	0.002365	-0.001968	0.00264	0.002853	0.001114
489	0.119385	0.112732	0.112167	0.266983	0.259583	0.250656	0.118805	0.11824	0.114182	0.280029	0.276993	0.279907	0.089691	0.088058	0.084167	0.197449	0.194733	0.190979	0.093307	0.086838	0.087433	0.198517	0.202942	0.200256	0.088745	0.086594	0.084854	0.191559	0.185837	0.180679		0.002258	0.002655	0.0009	0.001373	0.000946	0.000702	0.001144	0.000229	0.001114	0.002487	0.002426	0.002258	0.002197	0.002319	-0.002045	0.002609	0.002777	0.001053
490	0.118881	0.112137	0.111649	0.266251	0.258835	0.249771	0.118256	0.117737	0.113663	0.27919	0.276031	0.278961	0.089188	0.087646	0.08371	0.196548	0.19397	0.190094	0.092743	0.086334	0.08696	0.197632	0.202026	0.199402	0.088196	0.085968	0.08429	0.190628	0.184998	0.179993		0.002151	0.002579	0.000763	0.001205	0.000946	0.00058	0.001022	9.2e-05	0.000916	0.00235	0.002319	0.00206	0.002045	0.002151	-0.002075	0.002487	0.00267	0.001007
491	0.118484	0.111771	0.111298	0.265533	0.258148	0.248947	0.117767	0.117096	0.113327	0.278305	0.275192	0.278061	0.088776	0.087097	0.083298	0.195831	0.193176	0.189285	0.092316	0.085922	0.086441	0.196808	0.201248	0.198639	0.087723	0.085495	0.083771	0.189819	0.184189	0.179062		0.002182	0.002487	0.000641	0.001083	0.000809	0.00058	0.000931	-4.6e-05	0.000854	0.002182	0.002258	0.002014	0.001953	0.002151	-0.002151	0.002426	0.002655	0.000885
492	0.117981	0.11116	0.110748	0.264633	0.257278	0.248138	0.117081	0.116364	0.112686	0.277206	0.274155	0.276993	0.088181	0.086411	0.082596	0.194885	0.192215	0.188339	0.091797	0.085205	0.085876	0.195999	0.200333	0.197647	0.087067	0.084854	0.083145	0.188843	0.183273	0.178268		0.001923	0.002304	0.000458	0.000946	0.000595	0.000381	0.000702	-0.00029	0.000641	0.001907	0.002075	0.001755	0.00177	0.001907	-0.002426	0.002213	0.00235	0.000595
493	0.117645	0.110687	0.110291	0.263916	0.256546	0.247528	0.116486	0.116013	0.112167	0.276382	0.273346	0.27626	0.087662	0.085999	0.08226	0.194229	0.191513	0.187561	0.091354	0.084824	0.085495	0.195236	0.199585	0.19693	0.086655	0.084412	0.082779	0.188141	0.182541	0.177567		0.001846	0.002304	0.000443	0.000839	0.000519	0.000244	0.000671	-0.000305	0.000641	0.001892	0.002029	0.001709	0.001709	0.001831	-0.002594	0.00206	0.002228	0.000534
494	0.117142	0.110306	0.109802	0.263168	0.25592	0.246796	0.116135	0.115494	0.111694	0.27565	0.272491	0.275513	0.08728	0.085587	0.081848	0.193451	0.19075	0.186905	0.090958	0.084457	0.085129	0.194412	0.198868	0.196182	0.086319	0.084015	0.082336	0.187393	0.181793	0.17691		0.001724	0.002258	0.000336	0.000809	0.000504	0.000137	0.000641	-0.000336	0.000565	0.001877	0.001877	0.001694	0.001602	0.001785	-0.00267	0.002045	0.002182	0.000473
495	0.116623	0.109848	0.109253	0.262451	0.255203	0.246017	0.115692	0.114929	0.111145	0.274673	0.271729	0.274628	0.086807	0.08519	0.081436	0.192657	0.190033	0.186081	0.090439	0.084061	0.084686	0.193756	0.19809	0.195618	0.085815	0.083511	0.081894	0.186569	0.181	0.176178		0.001617	0.002167	0.000122	0.000732	0.000336	9.2e-05	0.000534	-0.000534	0.000443	0.001801	0.001678	0.001572	0.001465	0.00177	-0.002716	0.001984	0.002075	0.000305
496	0.116196	0.109344	0.10878	0.261627	0.254639	0.245285	0.115097	0.11441	0.110596	0.273895	0.270844	0.273834	0.086395	0.084869	0.081009	0.191711	0.189102	0.185226	0.089905	0.083572	0.084183	0.192902	0.197327	0.194824	0.085159	0.083023	0.081375	0.18576	0.180374	0.175385		0.00148	0.001907	-3.1e-05	0.00058	0.000229	-7.6e-05	0.000381	-0.000595	0.00032	0.001602	0.001572	0.001389	0.001297	0.001633	-0.002914	0.001801	0.001846	0.000107
497	0.115906	0.109116	0.108658	0.261063	0.25412	0.244827	0.114807	0.113998	0.110352	0.273285	0.270294	0.273392	0.086121	0.084579	0.080765	0.191238	0.188324	0.184692	0.0896	0.083359	0.083969	0.192322	0.196915	0.194199	0.085052	0.082733	0.0811	0.185394	0.179688	0.174896		0.00145	0.001953	9.2e-05	0.000656	0.000412	-0.000107	0.000427	-0.000519	0.000427	0.001663	0.001633	0.001495	0.00145	0.001541	-0.002823	0.001755	0.001923	0.000198
498	0.115494	0.10878	0.108276	0.260391	0.253281	0.244186	0.114334	0.113525	0.10994	0.272446	0.269638	0.272614	0.085724	0.084122	0.08049	0.190582	0.187775	0.184036	0.089264	0.082993	0.083588	0.19162	0.196304	0.193573	0.084671	0.082336	0.080856	0.184784	0.179016	0.174271		0.001419	0.001938	0	0.000565	0.00029	-0.000198	0.000366	-0.000687	0.000305	0.001663	0.001541	0.001526	0.001328	0.001511	-0.00293	0.001724	0.001892	0.000183
499	0.115082	0.108368	0.107819	0.259659	0.252655	0.2435	0.113937	0.113205	0.109497	0.271667	0.26886	0.271835	0.085373	0.083603	0.080109	0.18988	0.187134	0.183411	0.088943	0.082611	0.08316	0.190887	0.195587	0.192947	0.084167	0.08194	0.080475	0.184036	0.178406	0.173538		0.001282	0.001816	-0.000229	0.000412	7.6e-05	-0.000229	0.000275	-0.000885	0.000137	0.001633	0.001465	0.001328	0.00116	0.001373	-0.003036	0.001648	0.001877	0.000122
500	0.114761	0.107956	0.107483	0.259155	0.252151	0.242966	0.113586	0.112854	0.1091	0.271072	0.268112	0.27121	0.085052	0.083191	0.079727	0.189285	0.186417	0.182755	0.088638	0.082275	0.082962	0.190247	0.194901	0.192352	0.083817	0.081635	0.080078	0.183441	0.17775	0.173019		0.001266	0.001785	-0.000305	0.00032	7.6e-05	-0.00032	0.00029	-0.000809	0.000122	0.001434	0.001465	0.001251	0.001114	0.001358	-0.003082	0.001587	0.00177	0
501	0.114578	0.107864	0.107208	0.258728	0.251663	0.242462	0.113403	0.112473	0.108826	0.270493	0.267593	0.270599	0.084854	0.082962	0.079468	0.188751	0.185852	0.182312	0.088394	0.082031	0.082626	0.189774	0.194321	0.191757	0.083649	0.081528	0.07991	0.182968	0.177246	0.172577		0.001312	0.001816	-0.000198	0.000397	0.000168	-0.000229	0.000244	-0.000748	0.000198	0.001404	0.00148	0.001328	0.001205	0.001373	-0.002975	0.001633	0.001724	3.1e-05
502	0.114182	0.107666	0.106964	0.258163	0.250946	0.241882	0.1129	0.112152	0.108505	0.26976	0.266785	0.269882	0.084412	0.082657	0.079178	0.188095	0.185287	0.181671	0.088058	0.081604	0.082306	0.189117	0.193619	0.191132	0.083252	0.081116	0.079575	0.18222	0.176651	0.171997		0.001266	0.001801	-0.000168	0.000397	0	-0.000229	0.000183	-0.000793	0.000229	0.001373	0.001358	0.001282	0.001068	0.001434	-0.002991	0.001511	0.001587	0
503	0.113831	0.107346	0.106735	0.257645	0.250504	0.241348	0.112488	0.111877	0.108231	0.269165	0.266235	0.269257	0.084045	0.082428	0.07901	0.187485	0.184723	0.180939	0.087799	0.08136	0.08194	0.188538	0.193161	0.190567	0.083023	0.080872	0.079376	0.181488	0.176071	0.171432		0.001282	0.001938	-0.000183	0.000412	6.1e-05	-0.000336	0.000153	-0.000793	0.000198	0.001404	0.001373	0.001251	0.001053	0.001556	-0.002945	0.001587	0.001663	-4.6e-05
504	0.113541	0.107025	0.106537	0.257172	0.249969	0.240829	0.112122	0.111588	0.10788	0.268539	0.265717	0.268738	0.083847	0.082108	0.07869	0.186996	0.184036	0.180435	0.087326	0.081177	0.081619	0.187912	0.192566	0.190048	0.082718	0.080688	0.079041	0.181	0.175583	0.17099		0.001297	0.001801	-0.000214	0.000366	6.1e-05	-0.000336	0.000244	-0.000748	0.000183	0.001389	0.001389	0.001297	0.00119	0.001465	-0.002975	0.001572	0.001724	0
505	0.113434	0.106873	0.10614	0.256729	0.249527	0.240402	0.111969	0.111435	0.10762	0.26799	0.265167	0.268173	0.083633	0.08194	0.078522	0.186523	0.183624	0.180054	0.087158	0.081177	0.081467	0.187378	0.192139	0.189529	0.08255	0.080292	0.078857	0.180588	0.175247	0.170593		0.001205	0.001831	-0.000168	0.00032	9.2e-05	-0.000275	0.00032	-0.000732	0.000275	0.001404	0.001434	0.001373	0.001221	0.001541	-0.002914	0.001633	0.001785	9.2e-05
506	0.113022	0.106537	0.10585	0.256058	0.248871	0.239883	0.111633	0.110931	0.107285	0.267334	0.264511	0.267456	0.083267	0.08165	0.078018	0.185822	0.182907	0.179352	0.086868	0.08075	0.081161	0.186737	0.191498	0.188965	0.082169	0.079865	0.078522	0.179916	0.174622	0.169983		0.001129	0.001663	-0.000275	0.000244	-1.5e-05	-0.000381	0.000183	-0.000854	0.000122	0.001312	0.001282	0.001221	0.000992	0.001373	-0.003113	0.001495	0.001617	-7.6e-05
507	0.112671	0.106033	0.105515	0.255569	0.248459	0.239288	0.111267	0.110626	0.10701	0.266785	0.263916	0.266876	0.082947	0.08139	0.077835	0.185379	0.182419	0.178879	0.086548	0.08046	0.081039	0.186096	0.191025	0.188431	0.081848	0.07962	0.078262	0.179535	0.174118	0.16951		0.001175	0.001755	-0.000259	0.000259	6.1e-05	-0.000458	9.2e-05	-0.000839	7.6e-05	0.001419	0.001282	0.001251	0.001068	0.001282	-0.003067	0.001511	0.001678	-0.000107
508	0.11232	0.105743	0.10524	0.25499	0.247894	0.238724	0.110916	0.11026	0.106659	0.266159	0.263229	0.266327	0.082596	0.081161	0.07756	0.184799	0.181824	0.178268	0.086319	0.079987	0.080566	0.185501	0.190414	0.187805	0.081573	0.079407	0.077972	0.17894	0.173553	0.168991		0.00116	0.001785	-0.000305	0.000214	0	-0.000473	6.1e-05	-0.000839	9.2e-05	0.001266	0.001251	0.001282	0.001114	0.001221	-0.003067	0.001587	0.001602	-0.000107
509	0.112137	0.105499	0.10498	0.254486	0.247238	0.23822	0.110596	0.110031	0.106461	0.265533	0.262589	0.265671	0.082458	0.080856	0.077347	0.18428	0.181168	0.177704	0.085983	0.079636	0.080307	0.184967	0.189804	0.18718	0.081284	0.079056	0.077713	0.178314	0.173096	0.168396		0.001175	0.001694	-0.00032	0.000168	-0.000229	-0.000504	3.1e-05	-0.0009	9.2e-05	0.001175	0.00119	0.001236	0.000977	0.001144	-0.003067	0.001511	0.001511	-0.000183
510	0.111862	0.105225	0.10463	0.254013	0.246719	0.237701	0.110382	0.109756	0.106125	0.264923	0.261963	0.265106	0.082214	0.080505	0.077011	0.183716	0.180664	0.177094	0.085724	0.079483	0.08017	0.184418	0.189224	0.186722	0.081116	0.078842	0.077576	0.177887	0.172653	0.168015		0.001144	0.001663	-0.000381	0.000168	-0.000198	-0.000488	4.6e-05	-0.000824	1.5e-05	0.001175	0.001175	0.001144	0.000946	0.00119	-0.003235	0.001328	0.001511	-0.000198
511	0.111679	0.105179	0.104523	0.253586	0.246338	0.237381	0.110123	0.109512	0.10585	0.264511	0.26149	0.264679	0.082077	0.080338	0.076843	0.183212	0.180328	0.176712	0.085495	0.079285	0.080032	0.184006	0.188828	0.186264	0.080902	0.078751	0.077515	0.177429	0.172211	0.167709		0.00119	0.001724	-0.000351	0.000198	-1.5e-05	-0.000336	0.000122	-0.000824	0.000183	0.001251	0.001297	0.001251	0.001022	0.001343	-0.003052	0.001404	0.001572	-0.000137
512	0.111328	0.10498	0.104309	0.252975	0.245773	0.23703	0.109833	0.109253	0.105499	0.263947	0.261002	0.264069	0.081818	0.080185	0.076645	0.182709	0.179611	0.176163	0.08519	0.079056	0.079712	0.183395	0.188248	0.185699	0.080627	0.0784	0.077042	0.176865	0.171753	0.16713		0.00116	0.00177	-0.000397	0.000153	-3.1e-05	-0.000412	0.000107	-0.00087	0.000168	0.001236	0.001297	0.00119	0.000931	0.001297	-0.003128	0.001358	0.001526	-0.000214
513	0.111053	0.104568	0.104034	0.252472	0.245316	0.236572	0.109604	0.108841	0.105331	0.263412	0.260483	0.263519	0.081451	0.079895	0.076385	0.182205	0.179184	0.175613	0.084869	0.078857	0.079376	0.182938	0.187775	0.18515	0.080414	0.078094	0.076843	0.176498	0.171326	0.166687		0.001083	0.001694	-0.000366	0.000122	0	-0.000336	0.000107	-0.00087	0.000183	0.001144	0.001251	0.001221	0.000961	0.001282	-0.003189	0.001297	0.001526	-0.000214
514	0.110855	0.104355	0.103821	0.252045	0.244934	0.236038	0.10936	0.108643	0.105057	0.262878	0.26004	0.263077	0.081238	0.079544	0.076126	0.181717	0.178696	0.17511	0.084686	0.078644	0.079163	0.182526	0.187256	0.184799	0.0802	0.077972	0.076599	0.176056	0.170868	0.166214		0.001114	0.001709	-0.000351	0.000214	-9.2e-05	-0.000504	7.6e-05	-0.000809	4.6e-05	0.001175	0.001205	0.001343	0.000931	0.001251	-0.003082	0.001297	0.001465	-0.000198
515	0.110489	0.104141	0.103378	0.251495	0.244354	0.235626	0.109039	0.108414	0.104691	0.262314	0.259491	0.262543	0.081009	0.079407	0.075897	0.181137	0.178177	0.174667	0.084396	0.078308	0.078934	0.182007	0.186768	0.184341	0.07991	0.077667	0.076355	0.175461	0.170395	0.165771		0.001038	0.001663	-0.00032	0.000122	-0.000168	-0.000504	4.6e-05	-0.000809	4.6e-05	0.001114	0.00116	0.001129	0.0009	0.001144	-0.003113	0.001328	0.001404	-0.000305
516	0.110291	0.103867	0.103043	0.251007	0.243805	0.235168	0.108643	0.108124	0.104416	0.261795	0.258911	0.261948	0.080765	0.079163	0.075714	0.180618	0.177628	0.17421	0.084106	0.078018	0.078629	0.181534	0.186234	0.183777	0.079681	0.077469	0.076248	0.175003	0.16983	0.165344		0.001022	0.001602	-0.000397	1.5e-05	-0.000168	-0.000549	6.1e-05	-0.00087	4.6e-05	0.001144	0.001114	0.000946	0.000916	0.001099	-0.003159	0.001328	0.001434	-0.00032
517	0.110062	0.103638	0.102905	0.250565	0.243378	0.234772	0.108444	0.107864	0.104218	0.261292	0.258453	0.261475	0.080551	0.078979	0.075516	0.180237	0.177155	0.173645	0.083832	0.07782	0.078461	0.180923	0.185791	0.183365	0.079407	0.077271	0.076294	0.17453	0.169479	0.164932		0.000992	0.001648	-0.000412	0.000168	-0.000183	-0.000549	7.6e-05	-0.000839	6.1e-05	0.001221	0.001144	0.000977	0.000961	0.00119	-0.003143	0.001389	0.001404	-0.000259
518	0.109848	0.1035	0.102753	0.250183	0.242981	0.234299	0.108246	0.107651	0.104004	0.260773	0.257919	0.260986	0.080185	0.078735	0.075317	0.179901	0.176773	0.173248	0.083633	0.077759	0.078278	0.180511	0.185425	0.182999	0.079239	0.077103	0.076126	0.174118	0.169098	0.164658		0.001175	0.001724	-0.000351	0.000198	-0.000107	-0.000458	0.000137	-0.000885	4.6e-05	0.001236	0.001236	0.001114	0.000961	0.001328	-0.003098	0.001282	0.00145	-0.000229
519	0.109604	0.103195	0.102509	0.249725	0.242523	0.233948	0.107727	0.107376	0.10376	0.260254	0.257385	0.260559	0.079956	0.078568	0.075073	0.179367	0.176392	0.172852	0.083389	0.077576	0.07811	0.180038	0.184891	0.182556	0.079041	0.076859	0.075714	0.17366	0.168716	0.164307		0.00116	0.001709	-0.000351	0.000229	-0.000107	-0.000488	7.6e-05	-0.000854	1.5e-05	0.001251	0.001266	0.001129	0.001022	0.001404	-0.003036	0.001266	0.00145	-0.000275
520	0.10939	0.102982	0.10231	0.249298	0.242126	0.233566	0.107666	0.107101	0.103531	0.259796	0.257004	0.259995	0.079819	0.078339	0.07489	0.178879	0.175934	0.172348	0.083191	0.077316	0.077835	0.17955	0.184448	0.181961	0.078857	0.076706	0.075317	0.173141	0.168335	0.16391		0.001129	0.001801	-0.000275	0.000229	-7.6e-05	-0.000443	7.6e-05	-0.000854	0.000107	0.001343	0.001343	0.001099	0.001022	0.001343	-0.002975	0.001236	0.001495	-0.000198
521	0.109146	0.102753	0.102097	0.24884	0.241745	0.233139	0.107513	0.106903	0.103302	0.259262	0.2565	0.259598	0.07962	0.078186	0.074677	0.178436	0.175461	0.171936	0.082977	0.077072	0.077759	0.179077	0.184097	0.181427	0.07869	0.076553	0.075165	0.172729	0.167938	0.163467		0.001144	0.001801	-0.000336	0.000183	-0.000122	-0.000504	0.000153	-0.000824	0.000107	0.001266	0.001389	0.001129	0.001022	0.001358	-0.003006	0.001266	0.001526	-0.000244
522	0.108887	0.102524	0.101807	0.248367	0.24118	0.232651	0.107162	0.106583	0.102921	0.258667	0.25592	0.259064	0.079361	0.07785	0.074448	0.177948	0.175003	0.171387	0.082672	0.076752	0.077499	0.178452	0.183502	0.180847	0.078369	0.076202	0.074829	0.172195	0.16745	0.162949		0.001099	0.001755	-0.000412	7.6e-05	-0.000153	-0.00058	7.6e-05	-0.000916	0	0.001099	0.001144	0.000992	0.000885	0.00119	-0.003113	0.001221	0.001389	-0.000305
523	0.108658	0.102173	0.101578	0.247894	0.240677	0.232239	0.106796	0.106293	0.102631	0.258102	0.255402	0.258484	0.079147	0.077698	0.074188	0.177505	0.17453	0.170883	0.082458	0.076477	0.077148	0.177933	0.182907	0.180283	0.078064	0.075974	0.074753	0.171768	0.166946	0.162506		0.001022	0.001648	-0.000427	6.1e-05	-0.000229	-0.000626	0	-0.000977	1.5e-05	0.001038	0.00119	0.001022	0.000885	0.001114	-0.003159	0.001205	0.001328	-0.000351
524	0.108459	0.102066	0.101334	0.247574	0.240402	0.231888	0.106537	0.10611	0.102478	0.257614	0.254944	0.257904	0.078964	0.077545	0.073975	0.176971	0.174072	0.170563	0.082321	0.076294	0.076904	0.177429	0.182495	0.179993	0.077988	0.075836	0.0746	0.171371	0.166595	0.162186		0.001129	0.001663	-0.000443	0.000168	-0.000214	-0.000565	3.1e-05	-0.000885	0.000122	0.001068	0.001328	0.001099	0.00087	0.001129	-0.003082	0.001266	0.001312	-0.000259
525	0.108337	0.101929	0.101151	0.247208	0.240067	0.231659	0.10643	0.105911	0.102371	0.257202	0.254562	0.257492	0.078735	0.077332	0.073822	0.176575	0.173706	0.170135	0.082138	0.076294	0.076752	0.177094	0.182144	0.179672	0.077805	0.075653	0.074387	0.171005	0.16629	0.16188		0.001144	0.00177	-0.000412	0.000183	-9.2e-05	-0.000397	0.000107	-0.000854	0.000122	0.001144	0.001328	0.001007	0.000977	0.001266	-0.003082	0.001312	0.001511	-0.000198
526	0.108093	0.101654	0.100906	0.246765	0.239563	0.231125	0.106079	0.105621	0.10199	0.256744	0.25412	0.256927	0.078339	0.077011	0.073593	0.176102	0.173279	0.169647	0.081848	0.076004	0.076569	0.176651	0.181671	0.179077	0.077621	0.075455	0.074203	0.170639	0.165771	0.161469		0.001099	0.001709	-0.000412	0.000122	-0.000168	-0.000443	0	-0.000946	9.2e-05	0.001129	0.00116	0.001038	0.000931	0.001205	-0.003128	0.00116	0.00145	-0.000275
527	0.107803	0.101425	0.100677	0.246262	0.239105	0.230942	0.105881	0.105392	0.101791	0.256226	0.25351	0.25647	0.078171	0.076813	0.073456	0.175583	0.172897	0.169205	0.081589	0.07576	0.076294	0.176147	0.181213	0.178635	0.077408	0.075302	0.074036	0.170135	0.165436	0.161163		0.001099	0.001709	-0.000381	-3.1e-05	-0.000198	-0.000458	0	-0.000885	9.2e-05	0.00116	0.001129	0.001053	0.000946	0.001175	-0.003128	0.00116	0.001404	-0.000244
528	0.107513	0.101181	0.100418	0.245758	0.238586	0.230347	0.10556	0.105103	0.101517	0.255676	0.252975	0.255981	0.078018	0.076553	0.073151	0.175125	0.172302	0.168701	0.08136	0.075546	0.075989	0.17572	0.180664	0.178146	0.077194	0.074982	0.0737	0.169632	0.164902	0.160629		0.000916	0.001694	-0.000488	-9.2e-05	-0.000305	-0.00061	3.1e-05	-0.000961	4.6e-05	0.000992	0.000992	0.001038	0.000839	0.00116	-0.003204	0.001129	0.001312	-0.00029
529	0.107346	0.100922	0.100235	0.245316	0.238251	0.229919	0.105408	0.104919	0.101379	0.255234	0.252563	0.255569	0.077835	0.07637	0.073013	0.174713	0.171936	0.168274	0.081055	0.075348	0.075928	0.175293	0.180267	0.177765	0.076965	0.074799	0.073486	0.169266	0.164474	0.160309		0.000931	0.001678	-0.000595	1.5e-05	-0.000275	-0.000595	3.1e-05	-0.001022	7.6e-05	0.001038	0.001083	0.001068	0.000824	0.001083	-0.003235	0.001175	0.001312	-0.000305
530	0.10704	0.100693	0.099869	0.244873	0.237625	0.229462	0.105057	0.104614	0.101028	0.254761	0.252106	0.254959	0.077515	0.076157	0.072784	0.174286	0.171463	0.167801	0.080795	0.074982	0.075531	0.174698	0.17981	0.1772	0.076645	0.07457	0.073212	0.168884	0.163956	0.159943		0.000916	0.001617	-0.000595	1.5e-05	-0.000275	-0.000565	-9.2e-05	-0.001068	1.5e-05	0.001007	0.000992	0.000946	0.000778	0.001022	-0.003296	0.001266	0.001236	-0.000381
531	0.106903	0.10054	0.099808	0.244492	0.237305	0.22908	0.104904	0.104462	0.10083	0.254379	0.25174	0.254486	0.077316	0.076096	0.072617	0.173981	0.171066	0.167526	0.080643	0.07489	0.0755	0.17424	0.179489	0.176819	0.076477	0.074524	0.07312	0.168549	0.163727	0.159607		0.001022	0.001678	-0.000626	0.000137	-0.00029	-0.000565	-7.6e-05	-0.001007	0.000183	0.001053	0.001083	0.000931	0.000824	0.00116	-0.003159	0.001343	0.001297	-0.00032
532	0.106583	0.100266	0.099472	0.244049	0.236725	0.228653	0.104553	0.104294	0.100479	0.253815	0.251083	0.254013	0.077103	0.075867	0.072311	0.173401	0.17038	0.167007	0.080353	0.074615	0.075195	0.173813	0.179001	0.176346	0.076202	0.074142	0.072845	0.167938	0.163361	0.15921		0.000946	0.001663	-0.00058	-6.1e-05	-0.00032	-0.000641	-0.000153	-0.001053	-3.1e-05	0.000961	0.000977	0.000854	0.000793	0.001007	-0.003281	0.001129	0.001144	-0.000397
533	0.10643	0.100128	0.099228	0.243637	0.236343	0.228256	0.104355	0.10434	0.100388	0.253448	0.250671	0.253647	0.077011	0.075592	0.072205	0.173004	0.170013	0.166611	0.080261	0.074509	0.075043	0.173386	0.17865	0.175964	0.07608	0.074081	0.072662	0.167648	0.162918	0.158905		0.000992	0.001572	-0.000595	0.000153	-0.000198	-0.000595	-7.6e-05	-0.001053	0	0.001007	0.001053	0.000931	0.000793	0.000992	-0.003189	0.001068	0.001205	-0.000381
534	0.106308	0.100037	0.099182	0.243317	0.236069	0.227936	0.104187	0.10379	0.100174	0.253052	0.250458	0.253235	0.07695	0.075485	0.072113	0.172638	0.169632	0.166229	0.080109	0.074402	0.07489	0.173004	0.178391	0.17572	0.076035	0.073959	0.072571	0.167435	0.162567	0.158691		0.001007	0.001678	-0.000534	0.000137	-0.000198	-0.000504	-4.6e-05	-0.00087	4.6e-05	0.001053	0.001053	0.001038	0.000946	0.001053	-0.003143	0.001175	0.001312	-0.000381
535	0.106003	0.099716	0.098969	0.242828	0.235565	0.22757	0.103943	0.103638	0.09996	0.252579	0.249939	0.25267	0.076645	0.075317	0.071869	0.172226	0.16922	0.165741	0.079865	0.074097	0.074615	0.172623	0.177826	0.175308	0.07576	0.0737	0.072388	0.167038	0.162201	0.158218		0.000885	0.001587	-0.000549	9.2e-05	-0.000259	-0.000504	-0.000107	-0.001022	1.5e-05	0.000992	0.001022	0.000961	0.00087	0.001007	-0.003143	0.001053	0.001236	-0.000381
536	0.105865	0.099579	0.098831	0.242508	0.235184	0.227112	0.103775	0.10347	0.099792	0.252182	0.249527	0.252274	0.076492	0.075073	0.071747	0.171738	0.1689	0.165558	0.079727	0.073898	0.074554	0.172028	0.177322	0.175018	0.075745	0.073669	0.072235	0.166718	0.161987	0.157776		0.001022	0.001923	-0.000488	0.000183	-0.000183	-0.000427	1.5e-05	-0.00087	0.000122	0.001129	0.001114	0.001068	0.000931	0.001068	-0.003036	0.001144	0.001373	-0.000259
537	0.105774	0.099365	0.098557	0.241898	0.234482	0.226517	0.103516	0.103165	0.099548	0.251526	0.248962	0.251602	0.076187	0.074738	0.071365	0.171036	0.168457	0.165115	0.079468	0.07373	0.074387	0.171249	0.176712	0.174515	0.0755	0.073547	0.071899	0.166061	0.161697	0.157074		0.001007	0.001999	-0.000534	0.000153	-0.000244	-0.000458	-1.5e-05	-0.000778	6.1e-05	0.001038	0.001022	0.001099	0.000824	0.001099	-0.003052	0.001175	0.001343	-0.000336
538	0.105667	0.099152	0.09845	0.241562	0.234131	0.22612	0.103287	0.102936	0.099365	0.251129	0.24852	0.251175	0.076111	0.074509	0.071152	0.17067	0.16806	0.164795	0.079239	0.07341	0.074203	0.170898	0.176239	0.174103	0.075302	0.073364	0.071732	0.165726	0.161331	0.156677		0.000977	0.001968	-0.000549	0.000198	-0.00029	-0.000534	-3.1e-05	-0.000778	0	0.001068	0.001053	0.001083	0.000839	0.001099	-0.003082	0.00119	0.001297	-0.000412
539	0.105499	0.098984	0.098206	0.241302	0.233719	0.225876	0.103088	0.102783	0.099121	0.250595	0.248032	0.250778	0.075821	0.07431	0.07103	0.170227	0.167633	0.164398	0.079056	0.073242	0.07399	0.170349	0.175919	0.17366	0.075195	0.073181	0.071548	0.165359	0.160995	0.156403		0.000992	0.001953	-0.000473	0.000153	-0.00029	-0.00058	0	-0.00087	1.5e-05	0.001053	0.001083	0.001007	0.00087	0.001068	-0.003098	0.001144	0.00119	-0.000381
540	0.105011	0.098679	0.097916	0.240768	0.2332	0.225433	0.102737	0.102432	0.098785	0.250198	0.247589	0.250168	0.075562	0.074051	0.070709	0.169693	0.167206	0.163895	0.078812	0.072952	0.0737	0.169846	0.1754	0.173157	0.07489	0.072876	0.071289	0.164917	0.160538	0.155899		0.000885	0.001907	-0.000626	-4.6e-05	-0.000381	-0.000671	0	-0.001007	-4.6e-05	0.000977	0.001038	0.0009	0.000824	0.000961	-0.003174	0.001053	0.001221	-0.000412
541	0.104752	0.098511	0.097687	0.240372	0.232849	0.22496	0.102448	0.102264	0.098526	0.249741	0.247131	0.249756	0.075348	0.073853	0.070541	0.169312	0.166641	0.163574	0.078629	0.072739	0.073593	0.169434	0.175003	0.172791	0.074692	0.072693	0.071045	0.164459	0.160095	0.155487		0.00087	0.001953	-0.00061	-0.000137	-0.000458	-0.000732	3.1e-05	-0.001053	-0.000122	0.000916	0.001053	0.000961	0.000732	0.000992	-0.003128	0.001007	0.001251	-0.000458
542	0.104614	0.098312	0.097488	0.239914	0.232559	0.22464	0.102325	0.101974	0.098419	0.249191	0.24675	0.249313	0.07518	0.073685	0.070328	0.168945	0.166321	0.163254	0.078445	0.072525	0.073395	0.169067	0.174728	0.17244	0.07457	0.072479	0.070969	0.164169	0.159668	0.155106		0.000916	0.002075	-0.00061	0	-0.00032	-0.000687	3.1e-05	-0.000977	-0.000107	0.000931	0.001083	0.000946	0.000748	0.000931	-0.003082	0.001038	0.001251	-0.000381
543	0.104492	0.098297	0.097397	0.239746	0.232224	0.224411	0.102188	0.101929	0.098312	0.248825	0.246384	0.249054	0.075058	0.073532	0.070251	0.16861	0.16597	0.162842	0.078354	0.072479	0.073242	0.168747	0.174393	0.172089	0.074463	0.072357	0.070862	0.163879	0.159286	0.154785		0.001053	0.002213	-0.000519	6.1e-05	-0.000259	-0.000656	9.2e-05	-0.000916	-6.1e-05	0.001022	0.001038	0.001022	0.00087	0.001083	-0.003052	0.001144	0.001328	-0.00032
544	0.104385	0.097961	0.097275	0.23941	0.231873	0.224045	0.101974	0.101761	0.098068	0.248276	0.245911	0.248734	0.07486	0.073425	0.070175	0.168274	0.165558	0.162277	0.07814	0.072327	0.073105	0.16835	0.17395	0.171768	0.074326	0.072113	0.07077	0.163544	0.158936	0.154419		0.000977	0.002136	-0.000595	0.000107	-0.000183	-0.000534	4.6e-05	-0.0009	-1.5e-05	0.001022	0.001068	0.001038	0.00087	0.001114	-0.002975	0.001205	0.001358	-0.000381
545	0.104141	0.097717	0.09697	0.238892	0.231506	0.223694	0.101715	0.101456	0.097778	0.247864	0.245422	0.248138	0.074707	0.073212	0.069992	0.167801	0.165115	0.16188	0.077911	0.072021	0.072815	0.167862	0.173431	0.17131	0.074036	0.071915	0.070496	0.163101	0.1586	0.153931		0.000946	0.00206	-0.000671	7.6e-05	-0.000198	-0.000549	0	-0.000839	3.1e-05	0.000977	0.000946	0.000992	0.000824	0.001083	-0.003036	0.001144	0.001236	-0.000366
546	0.103928	0.097549	0.096802	0.238419	0.231064	0.223267	0.101517	0.101151	0.097549	0.247406	0.244904	0.247696	0.074554	0.073074	0.069809	0.167374	0.164734	0.161438	0.077728	0.071823	0.072556	0.167419	0.173126	0.171021	0.073837	0.071793	0.070389	0.162796	0.158249	0.15358		0.00087	0.00206	-0.000717	3.1e-05	-0.000336	-0.00061	-4.6e-05	-0.000885	3.1e-05	0.000992	0.000946	0.001007	0.000854	0.001038	-0.003128	0.001114	0.001221	-0.000412
547	0.103775	0.097534	0.096695	0.238037	0.230835	0.222992	0.101395	0.100967	0.097382	0.247055	0.244614	0.247391	0.074493	0.072952	0.069794	0.167084	0.164444	0.161133	0.077637	0.071732	0.072495	0.167206	0.172668	0.170731	0.073746	0.071732	0.07016	0.162537	0.158112	0.153381		0.000946	0.002274	-0.00058	0.000107	-0.00029	-0.000549	4.6e-05	-0.000916	0	0.001038	0.001053	0.001038	0.000885	0.001083	-0.002991	0.001175	0.001282	-0.000427
548	0.103622	0.097382	0.096542	0.237686	0.230438	0.222733	0.101105	0.100815	0.097198	0.246765	0.244247	0.247055	0.074142	0.072739	0.069611	0.166779	0.164032	0.160767	0.077423	0.07164	0.072372	0.166931	0.172226	0.170227	0.073517	0.071533	0.070068	0.16214	0.157898	0.153137		0.001099	0.002335	-0.00061	7.6e-05	-0.000229	-0.000595	0	-0.00087	1.5e-05	0.000961	0.001053	0.001068	0.000885	0.001114	-0.002991	0.00119	0.001221	-0.000412
549	0.103485	0.097351	0.096512	0.237579	0.230133	0.222488	0.100998	0.100708	0.097168	0.246368	0.243988	0.246567	0.074081	0.072617	0.069443	0.166458	0.163818	0.160477	0.077332	0.071487	0.072281	0.166565	0.172043	0.169968	0.073471	0.071518	0.070023	0.161987	0.157532	0.152878		0.001053	0.002426	-0.000473	0.000153	-0.000137	-0.000473	4.6e-05	-0.000824	0.000153	0.001114	0.001175	0.001175	0.000946	0.001129	-0.002914	0.001221	0.001343	-0.000351
550	0.103348	0.097092	0.096268	0.237045	0.229858	0.222092	0.100891	0.10051	0.09697	0.246048	0.243668	0.246216	0.074051	0.072403	0.069214	0.166153	0.163498	0.160126	0.077347	0.071365	0.072083	0.166183	0.171783	0.169662	0.07341	0.071365	0.06987	0.161621	0.157242	0.152527		0.001038	0.002426	-0.000473	0.000275	-0.000122	-0.000443	9.2e-05	-0.000732	0.000183	0.00116	0.001251	0.001221	0.000977	0.001175	-0.002823	0.001221	0.00145	-0.00032
551	0.103088	0.096878	0.096024	0.236633	0.229462	0.221542	0.100647	0.100296	0.096756	0.245636	0.243195	0.245819	0.073822	0.07225	0.068909	0.165695	0.162979	0.15976	0.077103	0.071091	0.071854	0.165604	0.171402	0.16925	0.073227	0.071075	0.069778	0.161133	0.156952	0.152191		0.001007	0.00238	-0.000565	0.000229	-0.000137	-0.000397	3.1e-05	-0.000809	7.6e-05	0.001099	0.001144	0.001129	0.000885	0.001083	-0.002869	0.001205	0.001373	-0.000259
552	0.102783	0.096649	0.095779	0.23616	0.228973	0.221222	0.100372	0.100067	0.096527	0.245178	0.242661	0.245377	0.073471	0.072113	0.068741	0.165298	0.16275	0.159286	0.076859	0.070831	0.071625	0.165268	0.170959	0.168854	0.073166	0.070923	0.069412	0.16066	0.15657	0.151886		0.000946	0.002319	-0.000595	6.1e-05	-0.000183	-0.000336	0	-0.0009	6.1e-05	0.000992	0.001114	0.001083	0.000824	0.000977	-0.003052	0.001144	0.001282	-0.000397
553	0.102631	0.096558	0.095657	0.235916	0.228683	0.220886	0.100174	0.099747	0.09642	0.244766	0.242325	0.244949	0.073303	0.071915	0.068649	0.164932	0.16246	0.158752	0.076584	0.070694	0.071457	0.164871	0.170578	0.168518	0.072845	0.070694	0.069183	0.160339	0.156174	0.151596		0.001022	0.002335	-0.000671	9.2e-05	-0.000275	-0.000595	0	-0.00087	0.000107	0.000992	0.001068	0.001007	0.000824	0.001083	-0.003036	0.001144	0.001282	-0.000381
554	0.102463	0.096252	0.095474	0.235535	0.228546	0.220535	0.09996	0.099548	0.096146	0.244354	0.241898	0.244553	0.073166	0.071671	0.068481	0.164566	0.161972	0.158417	0.076309	0.070496	0.071259	0.16452	0.170151	0.168167	0.072632	0.070587	0.069092	0.159973	0.155853	0.151245		0.000977	0.002304	-0.00058	0.000122	-0.000275	-0.00061	-1.5e-05	-0.001022	3.1e-05	0.000992	0.001038	0.001007	0.000809	0.001114	-0.003021	0.001099	0.001328	-0.000412
555	0.102341	0.096207	0.095322	0.235245	0.228317	0.220322	0.099823	0.09938	0.096024	0.244003	0.241547	0.244354	0.073029	0.071564	0.06839	0.164307	0.161652	0.158112	0.076263	0.070404	0.071167	0.164246	0.169846	0.167847	0.072464	0.070496	0.069016	0.159744	0.155563	0.151123		0.001038	0.002396	-0.000565	0.000122	-0.000168	-0.000473	0	-0.000854	6.1e-05	0.001068	0.001099	0.001007	0.000931	0.001175	-0.00293	0.00119	0.001404	-0.000366
556	0.102097	0.095901	0.095032	0.234955	0.227814	0.219864	0.099564	0.099182	0.095673	0.243546	0.241028	0.243744	0.072708	0.071243	0.068161	0.163834	0.161285	0.157654	0.075958	0.07019	0.07106	0.163757	0.169479	0.167343	0.07222	0.070221	0.068741	0.159378	0.155121	0.150635		0.000977	0.002258	-0.000626	4.6e-05	-0.000244	-0.000595	-0.000137	-0.000946	-1.5e-05	0.001007	0.000992	0.000961	0.000854	0.001007	-0.003098	0.001129	0.001266	-0.000458
557	0.101959	0.095718	0.094879	0.234695	0.227554	0.21962	0.099442	0.099121	0.095551	0.243179	0.240753	0.243378	0.072617	0.071198	0.067993	0.163589	0.160934	0.157364	0.075867	0.070053	0.070831	0.163422	0.169159	0.167099	0.072174	0.070099	0.068588	0.159195	0.154892	0.150314		0.001053	0.00235	-0.00058	3.1e-05	-0.000214	-0.000626	-6.1e-05	-0.000885	0	0.000992	0.001022	0.000977	0.000885	0.001099	-0.003113	0.001144	0.001312	-0.000488
558	0.101883	0.095657	0.094727	0.234299	0.227249	0.219254	0.099319	0.098846	0.095474	0.242783	0.240265	0.24292	0.072433	0.071121	0.067856	0.163162	0.160522	0.157013	0.075638	0.070038	0.070724	0.163025	0.168747	0.166748	0.071991	0.069946	0.068512	0.15889	0.154633	0.15004		0.001007	0.002182	-0.000488	0.000122	-0.000153	-0.000565	-1.5e-05	-0.0009	-1.5e-05	0.000992	0.001007	0.000946	0.000763	0.001114	-0.003052	0.001175	0.001266	-0.000443
559	0.10173	0.095627	0.094604	0.233902	0.226974	0.218994	0.099213	0.098602	0.0952	0.242355	0.240005	0.242508	0.072296	0.070892	0.067627	0.162994	0.160187	0.15657	0.0755	0.069901	0.070511	0.162674	0.168335	0.166504	0.071838	0.069778	0.068405	0.158401	0.154312	0.149826		0.000961	0.002289	-0.000443	0.000153	-0.000137	-0.000656	1.5e-05	-0.000916	-1.5e-05	0.000961	0.001007	0.001038	0.000809	0.001007	-0.003036	0.00119	0.001144	-0.000336
560	0.101471	0.095474	0.094498	0.233612	0.226639	0.218704	0.099014	0.09848	0.095108	0.242035	0.239731	0.242233	0.072235	0.070755	0.067673	0.162766	0.159943	0.156281	0.075378	0.069672	0.070374	0.16243	0.168076	0.166275	0.071686	0.069748	0.068314	0.158096	0.153976	0.149582		0.001099	0.00238	-0.000504	0.000107	-0.000122	-0.000549	4.6e-05	-0.00087	4.6e-05	0.001022	0.001053	0.001053	0.000946	0.001022	-0.002991	0.001205	0.001343	-0.000412
561	0.101364	0.095215	0.09433	0.233383	0.226364	0.218399	0.098877	0.098267	0.095001	0.241684	0.239365	0.241959	0.072098	0.070587	0.067566	0.162231	0.159592	0.156006	0.075256	0.069489	0.070251	0.162216	0.16777	0.165817	0.071609	0.069611	0.068268	0.157852	0.153717	0.149261		0.001022	0.00238	-0.000565	0.000153	-3.1e-05	-0.000565	9.2e-05	-0.00087	0.000107	0.001007	0.001114	0.000992	0.000946	0.001068	-0.002975	0.001144	0.001328	-0.000366
562	0.101212	0.095032	0.094116	0.233047	0.226135	0.218155	0.098648	0.098114	0.094788	0.241287	0.239014	0.241653	0.07196	0.07045	0.067307	0.161942	0.159256	0.155609	0.075226	0.069366	0.070114	0.161835	0.16745	0.165604	0.071426	0.069458	0.068161	0.157593	0.153412	0.148956		0.001083	0.002441	-0.000534	0.000137	-7.6e-05	-0.000534	4.6e-05	-0.000793	0.000153	0.001007	0.001099	0.001007	0.001007	0.001129	-0.002991	0.001068	0.001328	-0.000305
563	0.100937	0.094803	0.093887	0.232574	0.225906	0.217819	0.098297	0.097946	0.094498	0.240891	0.23851	0.24115	0.07164	0.070251	0.0672	0.16156	0.158829	0.155273	0.074875	0.069138	0.069901	0.161438	0.16713	0.165314	0.071289	0.06929	0.068039	0.157272	0.153122	0.148651		0.001007	0.002319	-0.000549	7.6e-05	-0.000122	-0.000549	3.1e-05	-0.000687	0.000183	0.000992	0.001068	0.000961	0.000946	0.001144	-0.003052	0.001053	0.001297	-0.000366
564	0.10083	0.094589	0.093826	0.232254	0.22551	0.217514	0.098206	0.097778	0.094421	0.24057	0.238159	0.240784	0.071564	0.070145	0.067032	0.16127	0.158524	0.15506	0.074753	0.069077	0.069824	0.161118	0.166779	0.164978	0.071152	0.069229	0.067978	0.157089	0.15274	0.148361		0.000961	0.002335	-0.000488	0.000122	-0.000137	-0.000504	0.000107	-0.000687	3.1e-05	0.001038	0.001114	0.000992	0.00087	0.001144	-0.002991	0.00116	0.001328	-0.00032
565	0.100677	0.094482	0.093674	0.231918	0.22522	0.217117	0.098083	0.097626	0.094177	0.240234	0.237823	0.240372	0.071472	0.069901	0.066925	0.16095	0.158203	0.154663	0.0746	0.068893	0.069717	0.160843	0.166473	0.16449	0.070984	0.069092	0.067657	0.156738	0.152405	0.148056		0.000977	0.002365	-0.000519	0.000122	-0.000183	-0.000534	9.2e-05	-0.000809	3.1e-05	0.001007	0.001068	0.000977	0.000992	0.001114	-0.002914	0.001099	0.001297	-0.000381
566	0.100494	0.094315	0.093445	0.231567	0.224823	0.216599	0.097717	0.097366	0.093933	0.23967	0.237381	0.239883	0.071274	0.069641	0.066589	0.160538	0.157776	0.154144	0.074387	0.068619	0.069443	0.160416	0.166	0.164047	0.070709	0.068802	0.067398	0.156372	0.152069	0.14769		0.0009	0.002319	-0.00061	3.1e-05	-0.000244	-0.000595	-3.1e-05	-0.000931	3.1e-05	0.000931	0.000961	0.000916	0.000824	0.001083	-0.002945	0.001083	0.001236	-0.000412
567	0.100311	0.094162	0.093231	0.231232	0.224442	0.216324	0.097595	0.09726	0.09375	0.239258	0.237137	0.239563	0.07106	0.069458	0.066483	0.160156	0.157379	0.153732	0.074219	0.068466	0.06926	0.160065	0.165634	0.163834	0.070633	0.068726	0.067291	0.156052	0.15184	0.147415		0.000854	0.002319	-0.000595	0	-0.000244	-0.000626	-6.1e-05	-0.000977	-6.1e-05	0.000916	0.000977	0.000839	0.000793	0.001083	-0.002899	0.001038	0.00119	-0.000397
568	0.100113	0.094025	0.093079	0.230927	0.224182	0.215988	0.097443	0.097076	0.093628	0.238968	0.236694	0.239212	0.070831	0.069305	0.066269	0.159744	0.157104	0.153549	0.073929	0.068253	0.069122	0.159729	0.165253	0.163452	0.070496	0.068405	0.067169	0.155624	0.15155	0.14711		0.000824	0.002319	-0.000626	0	-0.000214	-0.000671	-1.5e-05	-0.000854	-6.1e-05	0.000946	0.000916	0.000854	0.000839	0.001068	-0.002914	0.001007	0.001099	-0.000381
569	0.099991	0.093903	0.092957	0.23056	0.223831	0.215683	0.097137	0.096939	0.09346	0.238678	0.236313	0.239075	0.070694	0.069199	0.06604	0.1595	0.156906	0.153229	0.073837	0.068207	0.06897	0.1595	0.164993	0.163101	0.070343	0.068161	0.067078	0.155365	0.151215	0.146866		0.000885	0.002319	-0.000641	0	-0.000198	-0.00058	0	-0.00087	6.1e-05	0.000839	0.000854	0.000992	0.000763	0.001053	-0.003082	0.001053	0.001205	-0.000381
570	0.099899	0.093643	0.092819	0.230072	0.223495	0.215408	0.09697	0.096603	0.093292	0.238281	0.235947	0.238541	0.070587	0.069061	0.065948	0.159149	0.156509	0.152847	0.073761	0.068054	0.068848	0.159164	0.164642	0.162827	0.070145	0.068222	0.067017	0.155075	0.151031	0.146576		0.000916	0.002228	-0.000671	0.000183	-0.000183	-0.000534	-1.5e-05	-0.000885	0	0.000824	0.000961	0.000854	0.000809	0.000977	-0.003006	0.001038	0.001266	-0.000443
571	0.099655	0.09346	0.09259	0.229797	0.223251	0.215134	0.096863	0.096405	0.093094	0.237961	0.235641	0.238174	0.070389	0.068924	0.065903	0.158798	0.156067	0.152512	0.073624	0.067825	0.068726	0.158813	0.164322	0.162476	0.069931	0.068024	0.066864	0.154755	0.150772	0.146347		0.00087	0.002243	-0.000626	1.5e-05	-0.000198	-0.00061	-7.6e-05	-0.000931	-4.6e-05	0.000916	0.000854	0.000793	0.000793	0.001022	-0.002975	0.001022	0.001175	-0.000427
572	0.099518	0.093384	0.092422	0.229507	0.2229	0.214798	0.09671	0.096329	0.092987	0.237473	0.235321	0.23793	0.070251	0.068802	0.065765	0.158432	0.155838	0.152206	0.073441	0.067719	0.068451	0.158585	0.164001	0.16217	0.069687	0.067856	0.066711	0.15451	0.150391	0.146072		0.000977	0.002304	-0.000626	3.1e-05	-0.000198	-0.000732	-6.1e-05	-0.00087	6.1e-05	0.000961	0.000931	0.000839	0.000793	0.001175	-0.002914	0.001022	0.001297	-0.000473
573	0.09935	0.093246	0.092346	0.229218	0.22258	0.214508	0.096573	0.096283	0.092819	0.237259	0.235001	0.237595	0.070068	0.068695	0.065582	0.158188	0.155563	0.151917	0.073303	0.06752	0.068436	0.158249	0.163696	0.161789	0.069565	0.067734	0.066589	0.154221	0.15007	0.145782		0.001053	0.002289	-0.000565	1.5e-05	-0.000153	-0.000626	-7.6e-05	-0.0009	7.6e-05	0.001038	0.000977	0.0009	0.000778	0.001144	-0.00293	0.000992	0.001144	-0.000397
574	0.099243	0.093094	0.0923	0.228912	0.22229	0.214157	0.096375	0.096069	0.092697	0.236984	0.234894	0.237259	0.069916	0.068558	0.065506	0.157928	0.155212	0.151688	0.073181	0.067444	0.068405	0.157867	0.163422	0.161514	0.069519	0.067627	0.066452	0.154007	0.149857	0.145493		0.001099	0.002319	-0.000473	4.6e-05	-0.000122	-0.000656	-3.1e-05	-0.000885	0.000107	0.001022	0.001022	0.000961	0.000824	0.001007	-0.003021	0.001038	0.00119	-0.000351
575	0.099075	0.092926	0.092178	0.228622	0.222046	0.213974	0.096298	0.095947	0.092438	0.236725	0.234573	0.236801	0.069778	0.068405	0.065399	0.157608	0.154968	0.151413	0.073105	0.06723	0.068176	0.157471	0.162994	0.161285	0.069458	0.06749	0.06636	0.153687	0.149551	0.145294		0.001053	0.002304	-0.000412	0.000107	-0.000153	-0.00058	-1.5e-05	-0.000824	7.6e-05	0.001053	0.001022	0.000946	0.000916	0.001007	-0.002853	0.001099	0.001221	-0.000336
576	0.098892	0.092743	0.091904	0.228271	0.221817	0.21373	0.096252	0.095764	0.092361	0.236465	0.234299	0.236526	0.069641	0.068314	0.065262	0.157318	0.154617	0.151108	0.07283	0.067215	0.067978	0.157181	0.162704	0.16095	0.069275	0.067307	0.066208	0.153397	0.14917	0.14502		0.000931	0.002274	-0.000534	9.2e-05	-9.2e-05	-0.000565	-9.2e-05	-0.000854	9.2e-05	0.000946	0.001007	0.000931	0.0009	0.001022	-0.00293	0.001053	0.001251	-0.000351
577	0.098694	0.09256	0.09169	0.227921	0.221436	0.213348	0.095947	0.095505	0.092194	0.236115	0.233963	0.236176	0.069519	0.068054	0.065109	0.156952	0.154343	0.150833	0.072769	0.067047	0.067795	0.156891	0.162399	0.160706	0.069168	0.067123	0.066071	0.153076	0.148926	0.144714		0.00087	0.002213	-0.000549	4.6e-05	-0.000153	-0.000595	0	-0.000885	9.2e-05	0.000854	0.000961	0.000916	0.00087	0.001022	-0.002945	0.001038	0.001221	-0.000381
578	0.098511	0.092377	0.091522	0.227539	0.221115	0.212997	0.095718	0.095383	0.092026	0.235641	0.233521	0.235779	0.069244	0.067841	0.064972	0.156616	0.153961	0.150436	0.072571	0.066757	0.067581	0.156601	0.162033	0.160324	0.068909	0.067032	0.065948	0.152863	0.148697	0.144424		0.000885	0.002167	-0.000565	0	-0.000168	-0.000641	-9.2e-05	-0.000916	6.1e-05	0.00087	0.000854	0.000961	0.000793	0.001083	-0.003006	0.0009	0.00119	-0.000412
579	0.098465	0.092255	0.091431	0.227066	0.220856	0.212631	0.095459	0.0952	0.091751	0.235367	0.2332	0.235413	0.069092	0.067734	0.064789	0.156326	0.153595	0.150055	0.072525	0.066559	0.067413	0.156265	0.161652	0.159973	0.068726	0.066849	0.065887	0.152618	0.148483	0.144226		0.000854	0.002213	-0.000504	-3.1e-05	-0.000214	-0.000626	-6.1e-05	-0.0009	-1.5e-05	0.000763	0.00087	0.000839	0.000839	0.000931	-0.002991	0.000916	0.001099	-0.000443
580	0.098328	0.092239	0.091385	0.226929	0.220642	0.212387	0.095337	0.095108	0.091675	0.235138	0.232819	0.235107	0.069183	0.067673	0.064713	0.156219	0.153427	0.14975	0.072388	0.066528	0.067383	0.156006	0.161392	0.159805	0.068634	0.066742	0.065857	0.152481	0.148331	0.144043		0.000946	0.002213	-0.000504	1.5e-05	-0.000183	-0.00061	6.1e-05	-0.000931	0.000107	0.00087	0.0009	0.0009	0.000839	0.001083	-0.002899	0.001068	0.001114	-0.000366
581	0.09819	0.092102	0.091263	0.226639	0.220322	0.21228	0.095306	0.094925	0.091537	0.234756	0.232529	0.234787	0.069	0.067535	0.064575	0.155823	0.153091	0.149567	0.072174	0.066498	0.067261	0.155731	0.161087	0.159592	0.068573	0.066711	0.065796	0.152298	0.147903	0.143784		0.001007	0.002213	-0.000534	3.1e-05	-0.000183	-0.000565	0	-0.000824	0.000153	0.000916	0.000916	0.000931	0.000839	0.001083	-0.002869	0.001114	0.00116	-0.000381
582	0.097931	0.091919	0.091156	0.226273	0.220016	0.212021	0.095139	0.094742	0.09137	0.234451	0.232193	0.234467	0.068741	0.067337	0.064468	0.155594	0.152756	0.149231	0.071991	0.066315	0.067123	0.155411	0.160751	0.159286	0.06842	0.066589	0.065704	0.151962	0.147552	0.143539		0.0009	0.002197	-0.000549	0.000107	-0.000229	-0.00061	-1.5e-05	-0.000839	9.2e-05	0.000824	0.00087	0.000885	0.000748	0.000992	-0.002991	0.000946	0.001175	-0.000397
583	0.097702	0.091827	0.090958	0.225952	0.219757	0.211685	0.094955	0.094574	0.091187	0.2341	0.231827	0.23407	0.068634	0.067062	0.064301	0.155273	0.152451	0.148849	0.071823	0.066162	0.06694	0.155075	0.16037	0.159012	0.068222	0.066467	0.065445	0.151657	0.147232	0.14328		0.000748	0.002151	-0.000534	4.6e-05	-0.000305	-0.000626	0	-0.000931	0.000137	0.000839	0.000824	0.00087	0.000717	0.000946	-0.003021	0.000839	0.001114	-0.000427
584	0.09758	0.091736	0.09082	0.225693	0.219574	0.211349	0.094772	0.094406	0.091019	0.233841	0.231491	0.233795	0.068451	0.066986	0.064163	0.15509	0.152222	0.148605	0.071701	0.065979	0.066772	0.154785	0.160156	0.158768	0.068283	0.066269	0.065292	0.151474	0.147034	0.143066		0.000854	0.00209	-0.000534	-3.1e-05	-0.000198	-0.000626	6.1e-05	-0.000961	0.000183	0.000839	0.000885	0.000885	0.000778	0.000961	-0.002945	0.0009	0.00116	-0.000412
585	0.097458	0.091553	0.090591	0.225327	0.219299	0.211136	0.094543	0.094116	0.090912	0.233536	0.23111	0.233505	0.068283	0.066788	0.064011	0.154755	0.151993	0.148392	0.071533	0.065842	0.06665	0.154419	0.159912	0.158524	0.068085	0.066147	0.06517	0.15123	0.14679	0.142807		0.000854	0.00206	-0.000549	-7.6e-05	-6.1e-05	-0.000717	0	-0.000946	-3.1e-05	0.000854	0.000916	0.000885	0.000778	0.000916	-0.00293	0.001022	0.001114	-0.000427
586	0.097336	0.09137	0.090454	0.225006	0.218948	0.2108	0.094452	0.094009	0.090698	0.233261	0.23085	0.233109	0.068268	0.066666	0.06398	0.154388	0.151627	0.148041	0.071396	0.065765	0.066437	0.154099	0.159637	0.158386	0.067856	0.066101	0.065109	0.15094	0.146454	0.142578		0.00087	0.002106	-0.000473	-1.5e-05	-0.000153	-0.000641	0.000137	-0.000946	-4.6e-05	0.000809	0.000961	0.000809	0.000778	0.000961	-0.002945	0.000992	0.001038	-0.000397
587	0.097107	0.091125	0.090225	0.224625	0.218613	0.210327	0.094131	0.093796	0.090485	0.23288	0.230362	0.232727	0.067978	0.066498	0.063782	0.154022	0.151306	0.147552	0.071106	0.065552	0.066223	0.153839	0.159348	0.157898	0.067673	0.065857	0.06488	0.15065	0.146133	0.142303		0.000793	0.00206	-0.000504	-6.1e-05	-0.000244	-0.000732	-1.5e-05	-0.000992	-6.1e-05	0.000809	0.000839	0.000702	0.000656	0.000931	-0.003021	0.000854	0.000992	-0.000488
588	0.097061	0.091019	0.090118	0.224472	0.218323	0.210144	0.094055	0.093719	0.090424	0.232651	0.230042	0.232483	0.067825	0.066345	0.063675	0.153732	0.151123	0.147263	0.071075	0.065506	0.066223	0.153595	0.159012	0.157639	0.067566	0.06575	0.064728	0.150375	0.14595	0.142075		0.00087	0.00209	-0.000504	1.5e-05	-0.000107	-0.000641	-1.5e-05	-0.000931	-4.6e-05	0.000824	0.000961	0.000778	0.000763	0.001038	-0.002945	0.000839	0.001114	-0.000427
589	0.096939	0.091003	0.090195	0.224213	0.218079	0.20993	0.094055	0.093536	0.090302	0.2323	0.229721	0.232162	0.067734	0.066238	0.063644	0.153458	0.150894	0.146973	0.070938	0.065369	0.066086	0.15329	0.158844	0.15741	0.067474	0.065628	0.064682	0.150238	0.145721	0.141907		0.000931	0.00206	-0.000458	1.5e-05	-0.000107	-0.00058	-6.1e-05	-0.00087	4.6e-05	0.000748	0.001007	0.000854	0.000778	0.000977	-0.002884	0.000946	0.001129	-0.000397
590	0.096863	0.091141	0.090073	0.223877	0.21785	0.209824	0.093903	0.093475	0.09021	0.23204	0.229401	0.231995	0.06778	0.066162	0.063599	0.153275	0.150635	0.14679	0.070923	0.065247	0.065979	0.153061	0.158691	0.157227	0.06749	0.065628	0.064621	0.150024	0.145538	0.141769		0.000961	0.002136	-0.000397	3.1e-05	-4.6e-05	-0.000534	3.1e-05	-0.000839	0.000122	0.000885	0.001053	0.0009	0.000809	0.000977	-0.002869	0.001007	0.00116	-0.000366
591	0.096695	0.090927	0.089844	0.223541	0.217422	0.209473	0.093704	0.093292	0.090103	0.231781	0.229004	0.231567	0.067581	0.06601	0.063477	0.152893	0.15033	0.146439	0.070709	0.065094	0.065796	0.152695	0.158371	0.15683	0.067368	0.065445	0.064468	0.149719	0.145279	0.14151		0.000931	0.00209	-0.000366	3.1e-05	-0.000214	-0.000687	0	-0.000885	0	0.000839	0.001007	0.000854	0.000763	0.000977	-0.002914	0.001007	0.00119	-0.000366
592	0.096542	0.090652	0.089783	0.223297	0.217194	0.209213	0.093597	0.093201	0.089951	0.231461	0.228622	0.231186	0.067429	0.065918	0.063309	0.15271	0.150101	0.146118	0.070541	0.064987	0.065704	0.15239	0.158051	0.156601	0.067169	0.065338	0.064392	0.149506	0.145081	0.141266		0.000946	0.00206	-0.000397	0	-0.000183	-0.000641	9.2e-05	-0.000824	-1.5e-05	0.000809	0.000961	0.000839	0.000778	0.000946	-0.002884	0.001007	0.001266	-0.000259
593	0.096359	0.090485	0.08963	0.2229	0.216858	0.208923	0.093369	0.092987	0.089767	0.230988	0.228149	0.230881	0.067169	0.065781	0.063171	0.152328	0.149796	0.145767	0.070358	0.064819	0.065536	0.152039	0.157745	0.156387	0.067047	0.065216	0.064224	0.149261	0.144852	0.141037		0.000793	0.00206	-0.000397	4.6e-05	-0.000244	-0.000641	7.6e-05	-0.000778	0	0.000717	0.001038	0.000793	0.000732	0.000946	-0.002914	0.001038	0.001221	-0.000397
594	0.096176	0.090317	0.089432	0.222565	0.216553	0.208603	0.093155	0.092728	0.089478	0.230652	0.227661	0.230667	0.066925	0.065567	0.062943	0.152039	0.14946	0.145401	0.070236	0.064606	0.065369	0.151566	0.15741	0.156036	0.066818	0.064926	0.064117	0.148849	0.144348	0.140747		0.000885	0.001999	-0.000488	-6.1e-05	-0.000305	-0.000671	-0.000168	-0.000977	0	0.000702	0.000961	0.000748	0.000595	0.000946	-0.003006	0.000977	0.001114	-0.000488
595	0.096008	0.090164	0.089172	0.222321	0.216232	0.208298	0.093002	0.092514	0.08931	0.230316	0.227295	0.230362	0.066818	0.065384	0.06279	0.151733	0.14917	0.145111	0.070023	0.064484	0.065048	0.151291	0.157089	0.155731	0.066727	0.064835	0.064011	0.148621	0.144028	0.140442		0.000885	0.001938	-0.000534	-0.000137	-0.000275	-0.000748	-0.000214	-0.001022	-1.5e-05	0.000839	0.000809	0.000763	0.00061	0.000946	-0.002975	0.000824	0.001022	-0.000504
596	0.096024	0.090103	0.089081	0.222183	0.21608	0.208115	0.09288	0.092636	0.089325	0.230103	0.227097	0.230087	0.066833	0.065308	0.062729	0.151505	0.149124	0.144806	0.070023	0.064575	0.065125	0.151108	0.156891	0.155411	0.066635	0.064987	0.063934	0.148499	0.14389	0.14032		0.000992	0.002014	-0.000488	-1.5e-05	-0.000168	-0.00061	-7.6e-05	-0.00087	6.1e-05	0.000931	0.000931	0.00087	0.000732	0.000992	-0.002808	0.000916	0.001129	-0.000381
597	0.095795	0.090012	0.088882	0.221863	0.215698	0.207809	0.092667	0.092224	0.089127	0.229828	0.226715	0.229614	0.066635	0.065079	0.062531	0.151215	0.148926	0.144501	0.069809	0.064392	0.064972	0.150803	0.156555	0.155075	0.066467	0.064758	0.063751	0.148224	0.143661	0.140076		0.000931	0.001999	-0.000504	-6.1e-05	-0.000244	-0.00061	-9.2e-05	-0.000885	3.1e-05	0.000916	0.000992	0.000809	0.000824	0.000916	-0.002914	0.0009	0.001083	-0.000397
598	0.095596	0.089798	0.088745	0.221573	0.215393	0.207535	0.09256	0.092178	0.088882	0.229416	0.226334	0.229233	0.066437	0.064911	0.062286	0.150818	0.148544	0.144165	0.069656	0.06427	0.064835	0.150482	0.156158	0.154694	0.06633	0.064514	0.063507	0.147949	0.143311	0.139847		0.000885	0.002014	-0.000427	0	-0.000229	-0.000671	-4.6e-05	-0.000916	6.1e-05	0.00087	0.000885	0.000778	0.000778	0.000946	-0.00296	0.000916	0.001038	-0.000397
599	0.095535	0.089645	0.088654	0.221222	0.215118	0.20726	0.092499	0.092087	0.088699	0.229172	0.225998	0.229065	0.06636	0.064957	0.06221	0.150589	0.148087	0.143799	0.069565	0.064041	0.064713	0.150146	0.155914	0.154449	0.066147	0.064423	0.063507	0.147675	0.143127	0.139755		0.000809	0.002014	-0.000397	-4.6e-05	-0.000259	-0.000671	-3.1e-05	-0.00087	7.6e-05	0.000824	0.001007	0.000854	0.000763	0.000977	-0.00296	0.000916	0.001038	-0.000366
600	0.095398	0.089508	0.088593	0.220963	0.214844	0.206909	0.092392	0.091949	0.088547	0.228821	0.225662	0.228683	0.066238	0.064697	0.062073	0.150436	0.147751	0.143555	0.06929	0.063843	0.06459	0.149948	0.155762	0.154266	0.066086	0.064377	0.063431	0.147522	0.142883	0.139496		0.000793	0.001846	-0.000412	-4.6e-05	-0.000198	-0.000793	-9.2e-05	-0.000946	0	0.000793	0.000931	0.000916	0.000671	0.000992	-0.003036	0.0009	0.000992	-0.000458
[truncated: 12 more columns]

## Sheet: Fluorescence and OD600
							Optical density				Fluorescence intensity difference
Fluorescence intensity (at end of kinetics)
							NaCl concentration	OD600	Error		NaCl concentration	Int.	Error
	Without Tau	Error	With Tau	Error		Type 1	0 mM	0.21785	0.0102		0 mM	18032	1877.3
Type 1	33508	920.869	41598.2	910.981			50 mM	0.17976	0.00795		50 mM	12886.1	1659.21
Type 2	36907.9	886.214	43970.9	599.444			100 mM	0.15574	0.00283		100 mM	11798.1	1859.46
Type 3	44968.6	2766.8	43191.5	2950.12			200 mM	0.13713	0.0031		200 mM	8835.5	1552.64
Type 4	29726.9	1609.92	39873.6	1679.29
Type 5	44787.2	2486.24	57684.1	2869.76				OD600	Error			Int.	Error
						Type 5	0 mM	0.12864	0.00702		0 mM	24778.5	3220.7
							50 mM	0.11949	0.00151		50 mM	21219.6	4570.83
							100 mM	0.10398	0.00341		100 mM	16572.9	3511.47
							200 mM	0.09024	0.00571		200 mM	12013.6	4419.85
Fluorescence intensity (after sample agitation)
	Without Tau	Error	With Tau	Error
Type 1	67.6653	0.17871	83.6675	2.68723
Type 2	80.0551	1.13296	85.1482	1.43273
Type 3	96.4646	5.4984	92.3345	5.88453
Type 4	61.7461	2.10078	86.24	1.2137
Type 5	100.028	4.28524	120.299	5.42505
Optical density (after sample agitation)
	Without Tau	Error	With Tau	Error
Type 1	0.09117	0.00369	0.21424	0.00705
Type 2	0.09096	0.0021	0.22772	0.00179
Type 3	0.06434	0.00211	0.14725	0.00347
Type 4	0.06591	0.00295	0.15333	0.00302
Type 5	0.06463	0.00135	0.1433	0.00403
	Bound ThT concentration difference (uM)
	Concentration	Error
Type 1	1.39943	0.20719
Type 2	2.22925	0.15999
Type 3	1.79379	0.11586
Type 4	2.76808	0.10754
Type 5	2.94303	0.04582
